# Supplementary material for: Crystal structure of 3,6-bis­(2-chloro­phen­yl)-1,2,4,5-tetra­zine: the acaricide clofentezine
Source: Acta Crystallogr Sect E Struct Rep Online. 2014 Sep 30;70(Pt 10):o1135. doi: 10.1107/S1600536814021291 (PMC4257200; doi:10.1107/S1600536814021291)
Supplement: Supplementary file 1 [file e-70-o1135-sup1.cif]

##############################################################################
#                                                                            #
# This CIF contains the data in a paper accepted for publication in          #
# Acta Crystallographica Section E. It conforms to the requirements of       #
# Notes for Authors for Acta Crystallographica Section E, and has been       #
# peer reviewed under the auspices of the IUCr Commission on Journals.       #
#                                                                            #
# Full details of the Crystallographic Information File format               #
# are given in the paper "The Crystallographic Information File (CIF):       #
# a New Standard Archive File for Crystallography" by S. R. Hall, F. H.      #
# Allen and I. D. Brown [Acta Cryst. (1991), A47, 655-685].                  #
#                                                                            #
# The current version of the core CIF dictionary is obtainable from          #
# ftp://ftp.iucr.org/pub/cif_core.dic.                                       #
#                                                                            #
# Software is freely available for graphical display of the structure(s)     #
# in this CIF. For information consult the CIF software page                 #
# http://www.iucr.org/resources/cif/software.                                #
#                                                                            #
# This file may be used for bona fide research purposes within the           #
# scientific community so long as proper attribution is given to the journal # 
# article from which it was obtained.                                        #
#                                                                            #
##############################################################################
data_global
_audit_creation_method     'form.cif (version 2.0)'
_journal_data_validation_number     ?
_journal_date_recd_electronic     2014-07-10
_journal_date_accepted     2014-09-25
_journal_name_full     'Acta Crystallographica, Section E'
_journal_year     2014
_journal_volume     70
_journal_issue     10
_journal_page_first     o1135
_journal_page_last     o1135
_journal_paper_category     HO
_journal_paper_doi     10.1107/S1600536814021291
_journal_coeditor_code     NK2226
_publ_contact_author_name     'Tae Ho Kim'
_publ_contact_author_address
;
Department of Chemistry
Gyeongsang National University
Jinju 660-701
Republic of Korea
;
_publ_contact_author_email
;
thkim@gnu.ac.kr
;
_publ_contact_author_fax     '+82-55-772-2789'
_publ_contact_author_phone     '+82-55-772-2789'
_publ_section_title
;
Crystal structure of 3,6-bis(2-chlorophenyl)-1,2,4,5-tetrazine
;
loop_
    _publ_author_name
    _publ_author_address
    'Kang, Gihaeng'
;
Department of Chemistry and Research Institute of Natural Sciences,
Gyeongsang National University, Jinju 660-701, Republic of Korea
;
    'Cho, Seonghwa'
;
Department of Chemistry and Research Institute of Natural Sciences,
Gyeongsang National University, Jinju 660-701, Republic of Korea
;
    'Lee, Sangjin'
;
Department of Chemistry and Research Institute of Natural Sciences,
Gyeongsang National University, Jinju 660-701, Republic of Korea
;
    'Kim, Tae Ho'
;
Department of Chemistry and Research Institute of Natural Sciences,
Gyeongsang National University, Jinju 660-701, Republic of Korea
;
data_I
_database_code_depnum_ccdc_archive 'CCDC 1026062'
_audit_creation_method     SHELXTL
_chemical_name_systematic
;
3,6-bis(2-Chlorophenyl)-1,2,4,5-tetrazine
;
_chemical_name_common     ?
_chemical_formula_moiety     'C14 H8 Cl2 N4'
_chemical_formula_sum     'C14 H8 Cl2 N4'
_chemical_formula_iupac     'C14 H8 Cl2 N4'
_chemical_formula_weight     303.14
_chemical_melting_point     ?
_symmetry_cell_setting     monoclinic
_symmetry_space_group_name_H-M     'P 21/n'
_symmetry_space_group_name_Hall     '-P 2yn'
loop_
    _symmetry_equiv_pos_as_xyz
    'x, y, z'
    '-x+1/2, y+1/2, -z+1/2'
    '-x, -y, -z'
    'x-1/2, -y-1/2, z-1/2'
_cell_length_a     3.8199(4)
_cell_length_b     14.0706(16)
_cell_length_c     12.1066(15)
_cell_angle_alpha     90.00
_cell_angle_beta     97.715(3)
_cell_angle_gamma     90.00
_cell_volume     644.82(13)
_cell_formula_units_Z     2
_cell_measurement_reflns_used     1312
_cell_measurement_theta_min     2.23
_cell_measurement_theta_max     27.01
_cell_measurement_temperature     173(2)
_exptl_crystal_description     plate
_exptl_crystal_colour     red
_exptl_crystal_size_max     0.45
_exptl_crystal_size_mid     0.09
_exptl_crystal_size_min     0.06
_exptl_crystal_density_diffrn     1.561
_exptl_crystal_density_meas     ?
_exptl_crystal_density_method     'not measured'
_exptl_crystal_F_000     308
_exptl_absorpt_coefficient_mu     0.496
_exptl_absorpt_correction_type     multi-scan
_exptl_absorpt_process_details
;
(SADABS; Bruker, 2009)
;
_exptl_absorpt_correction_T_min     0.8075
_exptl_absorpt_correction_T_max     0.9708
_exptl_special_details     ?
_diffrn_ambient_temperature     173(2)
_diffrn_radiation_type     MoK\a
_diffrn_radiation_wavelength     0.71073
_diffrn_radiation_source     'fine-focus sealed tube'
_diffrn_radiation_monochromator     graphite
_diffrn_measurement_device_type     'Bruker APEXII CCD'
_diffrn_measurement_method     '\f and \w scans'
_diffrn_detector_area_resol_mean     ?
_diffrn_reflns_number     4197
_diffrn_reflns_av_R_equivalents     0.0306
_diffrn_reflns_av_sigmaI/netI     0.0370
_diffrn_reflns_theta_min     2.23
_diffrn_reflns_theta_max     27.40
_diffrn_reflns_theta_full     27.40
_diffrn_measured_fraction_theta_max     1.000
_diffrn_measured_fraction_theta_full     1.000
_diffrn_reflns_limit_h_min     -4
_diffrn_reflns_limit_h_max     4
_diffrn_reflns_limit_k_min     -14
_diffrn_reflns_limit_k_max     18
_diffrn_reflns_limit_l_min     -15
_diffrn_reflns_limit_l_max     15
_refine_special_details
;
Refinement of <i>F</i>^2^ against ALL reflections. The weighted <i>R</i>-factor
<i>wR</i> and goodness of fit <i>S</i> are based on <i>F</i>^2^, conventional
<i>R</i>-factors <i>R</i> are based on <i>F</i>, with <i>F</i> set to zero for
negative <i>F</i>^2^. The threshold expression of <i>F</i>^2^ >
\s(<i>F</i>^2^) is used only for calculating <i>R</i>-factors(gt) <i>etc</i>.
and is not relevant to the choice of reflections for refinement.
<i>R</i>-factors based on <i>F</i>^2^ are statistically about twice as large
as those based on <i>F</i>, and <i>R</i>- factors based on ALL data will be
even larger.
;
_reflns_number_total     1456
_reflns_number_gt     1222
_reflns_threshold_expression     'I>2\s(I)'
_refine_ls_structure_factor_coef     Fsqd
_refine_ls_matrix_type     full
_refine_ls_R_factor_all     0.0457
_refine_ls_R_factor_gt     0.0375
_refine_ls_wR_factor_gt     0.0912
_refine_ls_wR_factor_ref     0.0955
_refine_ls_goodness_of_fit_ref     1.067
_refine_ls_restrained_S_all     1.067
_refine_ls_number_reflns     1456
_refine_ls_number_parameters     91
_refine_ls_number_restraints     0
_refine_ls_hydrogen_treatment     constr
_refine_ls_weighting_scheme     calc
_refine_ls_weighting_details
         'calc w=1/[\s^2^(Fo^2^)+(0.0377P)^2^+0.2990P] where P=(Fo^2^+2Fc^2^)/3'
_atom_sites_solution_hydrogens     geom
_atom_sites_solution_primary     direct
_atom_sites_solution_secondary     difmap
_refine_ls_shift/su_max     0.000
_refine_ls_shift/su_mean     0.000
_refine_diff_density_max     0.438
_refine_diff_density_min     -0.206
_refine_ls_extinction_method     none
_refine_ls_extinction_coef     ?
loop_
    _atom_type_symbol
    _atom_type_description
    _atom_type_scat_dispersion_real
    _atom_type_scat_dispersion_imag
    _atom_type_scat_source
    'C' 'C' 0.0033 0.0016
                         'International Tables Vol C Tables 4.2.6.8 and 6.1.1.4'
    'H' 'H' 0.0000 0.0000
                         'International Tables Vol C Tables 4.2.6.8 and 6.1.1.4'
    'N' 'N' 0.0061 0.0033
                         'International Tables Vol C Tables 4.2.6.8 and 6.1.1.4'
    'Cl' 'Cl' 0.1484 0.1585
                         'International Tables Vol C Tables 4.2.6.8 and 6.1.1.4'
_computing_data_collection
;
APEX2 (Bruker, 2009)
;
_computing_cell_refinement
;
SAINT (Bruker, 2009)
;
_computing_data_reduction
;
SAINT (Bruker, 2009)
;
_computing_structure_solution
;
SHELXTL (Sheldrick, 2008)
;
_computing_structure_refinement
;
SHELXTL (Sheldrick, 2008)
;
_computing_molecular_graphics
;
DIAMOND (Brandenburg, 2010)
;
_computing_publication_material
;
SHELXTL (Sheldrick, 2008)
;
loop_
    _atom_site_type_symbol
    _atom_site_label
    _atom_site_fract_x
    _atom_site_fract_y
    _atom_site_fract_z
    _atom_site_U_iso_or_equiv
    _atom_site_adp_type
    _atom_site_calc_flag
    _atom_site_refinement_flags
    _atom_site_occupancy
    _atom_site_symmetry_multiplicity
    _atom_site_disorder_assembly
    _atom_site_disorder_group
    Cl Cl1 0.72153(14) 0.44093(3) 0.68048(4) 0.03196(18) Uani d . 1 1 . .
    N N1 1.1350(5) 0.45432(11) 0.91567(14) 0.0288(4) Uani d . 1 1 . .
    N N2 0.8626(5) 0.58937(11) 0.98682(13) 0.0281(4) Uani d . 1 1 . .
    C C1 0.9976(5) 0.54235(12) 0.90522(16) 0.0221(4) Uani d . 1 1 . .
    C C2 1.0066(5) 0.59412(12) 0.79914(15) 0.0219(4) Uani d . 1 1 . .
    C C3 0.9028(5) 0.55442(12) 0.69426(16) 0.0229(4) Uani d . 1 1 . .
    C C4 0.9276(5) 0.60556(14) 0.59725(17) 0.0310(5) Uani d . 1 1 . .
    H H4 0.8507 0.5782 0.5264 0.037 Uiso calc R 1 1 . .
    C C5 1.0657(6) 0.69676(15) 0.60499(19) 0.0355(5) Uani d . 1 1 . .
    H H5 1.0929 0.7310 0.5390 0.043 Uiso calc R 1 1 . .
    C C6 1.1638(6) 0.73814(14) 0.7076(2) 0.0349(5) Uani d . 1 1 . .
    H H6 1.2533 0.8012 0.7122 0.042 Uiso calc R 1 1 . .
    C C7 1.1319(5) 0.68778(14) 0.80399(18) 0.0296(4) Uani d . 1 1 . .
    H H7 1.1959 0.7172 0.8744 0.036 Uiso calc R 1 1 . .
loop_
    _atom_site_aniso_label
    _atom_site_aniso_U_11
    _atom_site_aniso_U_22
    _atom_site_aniso_U_33
    _atom_site_aniso_U_12
    _atom_site_aniso_U_13
    _atom_site_aniso_U_23
    Cl1 0.0376(3) 0.0258(3) 0.0319(3) -0.0065(2) 0.0026(2) -0.00350(19)
    N1 0.0405(10) 0.0240(8) 0.0224(8) 0.0090(7) 0.0064(7) 0.0001(6)
    N2 0.0410(10) 0.0225(7) 0.0214(8) 0.0082(7) 0.0060(7) 0.0006(6)
    C1 0.0238(9) 0.0204(8) 0.0220(9) 0.0013(7) 0.0022(7) -0.0021(7)
    C2 0.0219(9) 0.0218(8) 0.0228(9) 0.0040(7) 0.0053(7) 0.0013(7)
    C3 0.0227(9) 0.0212(9) 0.0251(10) 0.0013(7) 0.0044(8) 0.0007(7)
    C4 0.0340(11) 0.0353(11) 0.0238(10) 0.0043(9) 0.0046(8) 0.0035(8)
    C5 0.0380(12) 0.0340(11) 0.0362(12) 0.0042(9) 0.0109(10) 0.0170(9)
    C6 0.0326(11) 0.0222(9) 0.0506(14) -0.0005(8) 0.0078(10) 0.0084(9)
    C7 0.0297(11) 0.0249(9) 0.0338(11) 0.0009(8) 0.0029(9) -0.0006(8)
_geom_special_details
;
All e.s.d.'s (except the e.s.d. in the dihedral angle between two l.s. planes)
are estimated using the full covariance matrix. The cell e.s.d.'s are taken
into account individually in the estimation of e.s.d.'s in distances, angles
and torsion angles; correlations between e.s.d.'s in cell parameters are only
used when they are defined by crystal symmetry. An approximate (isotropic)
treatment of cell e.s.d.'s is used for estimating e.s.d.'s involving l.s.
planes.
;
loop_
    _geom_bond_atom_site_label_1
    _geom_bond_atom_site_label_2
    _geom_bond_site_symmetry_2
    _geom_bond_distance
    _geom_bond_publ_flag
    Cl1 C3 . 1.7397(18) ?
    N1 N2 3_767 1.330(2) ?
    N1 C1 . 1.345(2) ?
    N2 N1 3_767 1.330(2) ?
    N2 C1 . 1.348(2) ?
    C1 C2 . 1.481(3) ?
    C2 C3 . 1.395(3) ?
    C2 C7 . 1.401(3) ?
    C3 C4 . 1.391(3) ?
    C4 C5 . 1.386(3) ?
    C4 H4 . 0.9500 ?
    C5 C6 . 1.378(3) ?
    C5 H5 . 0.9500 ?
    C6 C7 . 1.385(3) ?
    C6 H6 . 0.9500 ?
    C7 H7 . 0.9500 ?
loop_
    _geom_angle_atom_site_label_1
    _geom_angle_atom_site_label_2
    _geom_angle_atom_site_label_3
    _geom_angle_site_symmetry_1
    _geom_angle_site_symmetry_3
    _geom_angle
    _geom_angle_publ_flag
    N2 N1 C1 3_767 . 117.74(16) ?
    N1 N2 C1 3_767 . 117.78(16) ?
    N1 C1 N2 . . 124.49(17) ?
    N1 C1 C2 . . 118.72(16) ?
    N2 C1 C2 . . 116.74(16) ?
    C3 C2 C7 . . 117.95(17) ?
    C3 C2 C1 . . 123.74(16) ?
    C7 C2 C1 . . 118.30(17) ?
    C4 C3 C2 . . 121.19(17) ?
    C4 C3 Cl1 . . 117.72(15) ?
    C2 C3 Cl1 . . 121.05(14) ?
    C5 C4 C3 . . 119.4(2) ?
    C5 C4 H4 . . 120.3 ?
    C3 C4 H4 . . 120.3 ?
    C6 C5 C4 . . 120.48(19) ?
    C6 C5 H5 . . 119.8 ?
    C4 C5 H5 . . 119.8 ?
    C5 C6 C7 . . 119.98(19) ?
    C5 C6 H6 . . 120.0 ?
    C7 C6 H6 . . 120.0 ?
    C6 C7 C2 . . 120.95(19) ?
    C6 C7 H7 . . 119.5 ?
    C2 C7 H7 . . 119.5 ?
loop_
    _geom_torsion_atom_site_label_1
    _geom_torsion_atom_site_label_2
    _geom_torsion_atom_site_label_3
    _geom_torsion_atom_site_label_4
    _geom_torsion_site_symmetry_1
    _geom_torsion_site_symmetry_2
    _geom_torsion_site_symmetry_3
    _geom_torsion_site_symmetry_4
    _geom_torsion
    _geom_torsion_publ_flag
    N2 N1 C1 N2 3_767 . . . 0.1(3) ?
    N2 N1 C1 C2 3_767 . . . 177.28(17) ?
    N1 N2 C1 N1 3_767 . . . -0.1(3) ?
    N1 N2 C1 C2 3_767 . . . -177.33(17) ?
    N1 C1 C2 C3 . . . . 47.7(3) ?
    N2 C1 C2 C3 . . . . -134.8(2) ?
    N1 C1 C2 C7 . . . . -131.16(19) ?
    N2 C1 C2 C7 . . . . 46.3(3) ?
    C7 C2 C3 C4 . . . . 1.0(3) ?
    C1 C2 C3 C4 . . . . -177.93(18) ?
    C7 C2 C3 Cl1 . . . . -176.46(14) ?
    C1 C2 C3 Cl1 . . . . 4.6(3) ?
    C2 C3 C4 C5 . . . . 1.5(3) ?
    Cl1 C3 C4 C5 . . . . 179.03(15) ?
    C3 C4 C5 C6 . . . . -2.7(3) ?
    C4 C5 C6 C7 . . . . 1.4(3) ?
    C5 C6 C7 C2 . . . . 1.2(3) ?
    C3 C2 C7 C6 . . . . -2.3(3) ?
    C1 C2 C7 C6 . . . . 176.64(18) ?
_iucr_refine_instructions_details
;
TITL I in P2(1)/n
CELL 0.71073 3.8199 14.0706 12.1066 90.000 97.715 90.000
ZERR 4.00 0.0004 0.0016 0.0015 0.000 0.003 0.000
LATT 1
SYMM -x+1/2, y+1/2, -z+1/2
SFAC C  H  N  Cl
UNIT 28  16  8  4
SIZE 0.060 0.090 0.450
TEMP -100.000
L.S. 4
ACTA
BOND $H
FMAP 2
PLAN 10
CONF
EQIV $1 2-x, 1-y, 2-z
mpla 6 N1 N2 C1 C1_$1 N2_$1 N1_$1
mpla 6 C2 > C7
WGHT    0.037700    0.299000
FVAR       0.30733
CL1   4    0.721530    0.440926    0.680477    11.00000    0.03761    0.02580 =
         0.03189   -0.00350    0.00257   -0.00654
N1    3    1.135033    0.454316    0.915669    11.00000    0.04053    0.02399 =
         0.02243    0.00009    0.00642    0.00896
N2    3    0.862559    0.589371    0.986818    11.00000    0.04101    0.02248 =
         0.02143    0.00062    0.00599    0.00816
C1    1    0.997621    0.542355    0.905220    11.00000    0.02381    0.02041 =
         0.02198   -0.00209    0.00219    0.00132
C2    1    1.006640    0.594124    0.799138    11.00000    0.02186    0.02180 =
         0.02278    0.00129    0.00531    0.00401
C3    1    0.902805    0.554421    0.694258    11.00000    0.02270    0.02116 =
         0.02514    0.00073    0.00435    0.00129
C4    1    0.927643    0.605556    0.597255    11.00000    0.03401    0.03527 =
         0.02383    0.00347    0.00464    0.00431
AFIX  43
H4    2    0.850705    0.578213    0.526402    11.00000   -1.20000
AFIX   0
C5    1    1.065691    0.696756    0.604988    11.00000    0.03796    0.03399 =
         0.03615    0.01700    0.01089    0.00425
AFIX  43
H5    2    1.092880    0.730992    0.539043    11.00000   -1.20000
AFIX   0
C6    1    1.163784    0.738135    0.707595    11.00000    0.03256    0.02217 =
         0.05056    0.00839    0.00784   -0.00053
AFIX  43
H6    2    1.253292    0.801208    0.712215    11.00000   -1.20000
AFIX   0
C7    1    1.131898    0.687781    0.803993    11.00000    0.02975    0.02486 =
         0.03383   -0.00056    0.00295    0.00086
AFIX  43
H7    2    1.195910    0.717185    0.874446    11.00000   -1.20000
HKLF 4 1 1 0 0 0 1 0 0 0 1
REM  I in P2(1)/n
REM R1 =  0.0375 for   1222 Fo > 4sig(Fo)  and  0.0457 for all   1456 data
REM     91 parameters refined using      0 restraints
END
WGHT      0.0377      0.2991
REM Highest difference peak  0.438,  deepest hole -0.206,  1-sigma level  0.055
Q1    1   1.1899  0.7406  0.8830  11.00000  0.05    0.44
Q2    1   0.9852  0.5651  0.8445  11.00000  0.05    0.29
Q3    1   0.8961  0.5748  0.7528  11.00000  0.05    0.29
Q4    1   1.0657  0.7024  0.6678  11.00000  0.05    0.27
Q5    1   0.7816  0.5148  0.6855  11.00000  0.05    0.26
Q6    1   0.8089  0.5963  0.6451  11.00000  0.05    0.24
Q7    1   1.0238  0.6408  0.8006  11.00000  0.05    0.22
Q8    1   0.9225  0.5654  0.9402  11.00000  0.05    0.22
Q9    1   0.9015  0.6607  0.5970  11.00000  0.05    0.22
Q10   1   0.7138  0.6211  0.9595  11.00000  0.05    0.21
;
