# Supplementary material for: Crystal structure of 3,6-bis­(2-chloro­phen­yl)-1,2,4,5-tetra­zine: the acaricide clofentezine
Source: Acta Crystallogr Sect E Struct Rep Online. 2014 Sep 30;70(Pt 10):o1135. doi: 10.1107/S1600536814021291 (PMC4257200; doi:10.1107/S1600536814021291)
Supplement: Supplementary file 2 [file e-70-o1135-Isup2.hkl]

# 
# h,k,l, Fc-squared, Fo-squared, sigma(Fo-squared) and status flag 
# 
data_I
_shelx_title ' JK543 in P2(1)/n' 
_shelx_refln_list_code          4 
_shelx_F_calc_maximum       99.22 
_exptl_crystal_F_000       308.00 
_reflns_d_resolution_high  0.7721 
 
loop_ 
 _symmetry_equiv_pos_as_xyz 
 'x, y, z' 
 '-x+1/2, y+1/2, -z+1/2' 
 '-x, -y, -z' 
 'x-1/2, -y-1/2, z-1/2' 
 
_cell_length_a     3.8199 
_cell_length_b    14.0706 
_cell_length_c    12.1066 
_cell_angle_alpha  90.000 
_cell_angle_beta   97.715 
_cell_angle_gamma  90.000 
 
_shelx_F_squared_multiplier     1.000 
 
loop_ 
 _refln_index_h 
 _refln_index_k 
 _refln_index_l 
 _refln_F_squared_calc 
 _refln_F_squared_meas 
 _refln_F_squared_sigma 
 _refln_observed_status 
   2   0   0       55.46       42.58      3.56 o 
   4   0   0        5.38        5.15      1.76 o 
   1   1   0     7288.79     7694.48    111.72 o 
   2   1   0       16.94       21.17      1.82 o 
   3   1   0       83.66       83.28      3.65 o 
   4   1   0        0.27        2.06      1.12 o 
   0   2   0     4593.93     4786.29     79.48 o 
   1   2   0      162.82      134.10      3.25 o 
   2   2   0       64.07       51.38      2.18 o 
   3   2   0      372.39      367.35      7.28 o 
   4   2   0       92.26       88.76      5.11 o 
   1   3   0      175.43      211.12      3.50 o 
   2   3   0     3327.36     3392.39     41.73 o 
   3   3   0       60.46       95.94      3.54 o 
   4   3   0       29.02       41.91      4.75 o 
   0   4   0       84.41       91.25      3.22 o 
   1   4   0       66.98       97.55      2.68 o 
   2   4   0      123.05      135.14      3.37 o 
   3   4   0     1338.16     1307.35     18.80 o 
   4   4   0        3.62        9.14      2.69 o 
   1   5   0       52.03       62.53      3.76 o 
   2   5   0      649.72      654.03      9.98 o 
   3   5   0       50.28       49.10      3.09 o 
   4   5   0       17.55       24.71      3.92 o 
   0   6   0     4982.88     5444.62    110.49 o 
   1   6   0      993.96      995.82     14.43 o 
   2   6   0      111.12      100.10      3.05 o 
   3   6   0       94.17      108.77      6.92 o 
   4   6   0       23.60       24.73      4.10 o 
   1   7   0      888.73     1016.61     24.69 o 
   2   7   0       18.32       22.79      1.85 o 
   3   7   0        4.89        5.57      2.09 o 
   4   7   0       67.11       72.98      6.75 o 
   0   8   0     3891.35     4191.07     86.33 o 
   1   8   0        1.43        0.65      0.83 o 
   2   8   0      227.61      196.75      5.48 o 
   3   8   0        3.33        5.23      2.71 o 
   4   8   0       13.36       16.45      5.67 o 
   1   9   0        5.66       15.87      2.54 o 
   2   9   0        1.49        0.24      1.52 o 
   3   9   0       44.04       34.57      5.34 o 
   4   9   0        9.77       13.24      4.19 o 
   0  10   0      347.64      357.49     10.75 o 
   1  10   0       95.57       90.63      3.02 o 
   2  10   0      400.01      378.55     13.78 o 
   3  10   0       41.90       43.53      6.00 o 
   4  10   0       14.18       12.94      6.09 o 
   1  11   0       24.68       23.37      1.83 o 
   2  11   0       47.24       60.70      6.17 o 
   3  11   0       14.46       16.79      4.56 o 
   0  12   0      126.13      107.77      5.09 o 
   1  12   0      350.82      341.46      9.43 o 
   2  12   0        2.63        1.57      2.09 o 
   3  12   0      210.04      218.37     11.52 o 
   1  13   0      121.35      106.75      4.91 o 
   2  13   0       75.73       75.01      7.07 o 
   3  13   0       18.55       16.91      4.87 o 
   0  14   0       64.01       59.04      4.82 o 
   1  14   0      185.03      184.29      9.13 o 
   2  14   0      139.39      138.14      9.91 o 
   3  14   0       51.17       34.04      5.88 o 
   1  15   0       78.56       60.66      4.54 o 
   2  15   0       13.95       14.04      3.71 o 
   0  16   0      141.28      163.45     11.12 o 
   1  16   0        7.27        5.98      2.10 o 
   2  16   0      165.13      187.25     10.49 o 
   1  17   0        7.38       11.78      3.10 o 
   0  18   0       72.30       75.11      9.43 o 
  -3   0   1      596.16      573.71     13.80 o 
  -1   0   1     1397.62     1375.19     24.03 o 
   1   0   1        2.44       -0.09      0.63 o 
   3   0   1       52.97       46.82      4.58 o 
  -4   1   1       54.39       50.48      3.10 o 
  -3   1   1       45.19       46.10      2.68 o 
  -2   1   1       21.07       28.49      1.57 o 
  -1   1   1     1076.33     1173.15     12.65 o 
   0   1   1      204.98      234.79      8.33 o 
   1   1   1     4744.84     4853.38     70.06 o 
   2   1   1      489.35      465.24      9.11 o 
   3   1   1       57.46       62.78      4.01 o 
   4   1   1      173.92      185.98      6.34 o 
  -4   2   1       28.60       33.01      3.06 o 
  -3   2   1       46.53       43.38      2.42 o 
  -2   2   1     1039.37     1028.86     13.08 o 
  -1   2   1     9843.91    10280.88    121.24 o 
   0   2   1      916.51      992.63     10.34 o 
   1   2   1      842.63      893.40     14.66 o 
   2   2   1     1611.36     1655.00     26.23 o 
   3   2   1        0.79        0.59      0.83 o 
   4   2   1       32.82       31.28      3.30 o 
  -4   3   1       30.58       29.43      3.39 o 
  -3   3   1      234.46      228.77      4.90 o 
  -2   3   1      488.45      537.13     10.00 o 
  -1   3   1       10.47       13.33      0.87 o 
   0   3   1      366.94      362.43      4.50 o 
   1   3   1     2473.40     2624.61     38.59 o 
   2   3   1       56.42       59.32      2.74 o 
   3   3   1        8.56       10.62      1.64 o 
   4   3   1       21.25       28.99      5.24 o 
  -4   4   1        0.08        1.96      1.87 o 
  -3   4   1        0.00        0.61      0.83 o 
  -2   4   1     1251.12     1258.51     17.02 o 
  -1   4   1      128.42      133.38      4.18 o 
   0   4   1     2081.43     2106.88     27.51 o 
   1   4   1      286.56      301.62      6.12 o 
   2   4   1     1557.05     1598.60     23.09 o 
   3   4   1       29.50       26.73      2.48 o 
   4   4   1       13.04       23.46      4.07 o 
  -4   5   1        0.13       -1.47      1.47 o 
  -3   5   1       13.19       10.97      1.66 o 
  -2   5   1      429.23      433.98     11.03 o 
  -1   5   1       92.07       68.66      3.58 o 
   0   5   1       23.17       28.23      3.55 o 
   1   5   1     2582.19     2607.37     39.07 o 
   2   5   1      123.23      119.37      6.05 o 
   3   5   1      130.64      137.86      5.76 o 
   4   5   1       15.77       20.32      3.89 o 
  -4   6   1      183.44      164.31     14.41 o 
  -3   6   1       33.34       32.97      4.17 o 
  -2   6   1      236.99      223.65      4.53 o 
  -1   6   1      887.65      875.19     11.41 o 
   0   6   1      121.68       99.91      4.33 o 
   1   6   1      254.87      236.72      6.14 o 
   2   6   1      648.34      657.58     10.96 o 
   3   6   1        2.84        2.79      1.46 o 
   4   6   1       13.08        8.09      2.75 o 
  -4   7   1       12.08       10.38      3.85 o 
  -3   7   1       23.31       23.31      4.25 o 
  -2   7   1        7.91       11.73      1.68 o 
  -1   7   1       40.40       43.48      1.21 o 
   0   7   1       22.93       19.91      1.41 o 
   1   7   1      111.03      119.14      3.05 o 
   2   7   1      295.34      293.35      7.31 o 
   3   7   1       20.11       18.73      3.23 o 
   4   7   1       94.95      102.50      8.02 o 
  -4   8   1        6.23        8.85      3.30 o 
  -3   8   1      412.49      418.39     15.94 o 
  -2   8   1       12.50       13.60      2.23 o 
  -1   8   1     1245.84     1237.10     19.58 o 
   0   8   1      543.66      589.12     10.40 o 
   1   8   1      252.47      233.02      5.68 o 
   2   8   1        7.23        6.69      1.34 o 
   3   8   1       65.41       60.91      5.61 o 
   4   8   1        2.45        3.34      2.58 o 
  -4   9   1       12.13        9.81      3.86 o 
  -3   9   1        1.65       -0.87      2.11 o 
  -2   9   1       54.87       56.52      5.54 o 
  -1   9   1       48.68       51.21      2.13 o 
   0   9   1        0.10        1.28      0.62 o 
   1   9   1      162.31      173.48      4.52 o 
   2   9   1      269.27      283.85     13.20 o 
   3   9   1        2.13        2.20      1.81 o 
   4   9   1       75.67       91.30      7.85 o 
  -4  10   1       50.51       54.61      7.30 o 
  -3  10   1       10.32       10.26      3.52 o 
  -2  10   1      139.40      153.19      7.90 o 
  -1  10   1      800.39      802.70     14.95 o 
   0  10   1      114.14      106.37      3.35 o 
   1  10   1      100.90       85.85      3.14 o 
   2  10   1      116.19      137.08      6.74 o 
   3  10   1       34.97       30.00      5.46 o 
   4  10   1       12.94       23.33      9.96 o 
  -3  11   1       12.76       10.56      7.15 o 
  -2  11   1       30.02       28.43      4.23 o 
  -1  11   1       98.56       86.18      4.63 o 
   0  11   1       18.14       17.50      1.65 o 
   1  11   1       60.10       67.07      3.44 o 
   2  11   1      139.05      143.06      8.85 o 
   3  11   1      133.39      157.51     11.68 o 
  -3  12   1        0.84       -0.04      2.58 o 
  -2  12   1       92.51      111.54      8.32 o 
  -1  12   1       42.20       33.58      3.03 o 
   0  12   1      615.93      598.51     11.29 o 
   1  12   1       11.19       12.10      2.02 o 
   2  12   1       52.19       59.11      6.48 o 
   3  12   1        1.15        1.13      3.34 o 
  -3  13   1        6.28        1.86      2.80 o 
  -2  13   1       15.37        9.85      3.00 o 
  -1  13   1       57.68       64.02      4.29 o 
   0  13   1        8.13        7.59      1.27 o 
   1  13   1       31.27       44.02      3.74 o 
   2  13   1        3.68        4.92      3.28 o 
   3  13   1       74.19       70.86     11.18 o 
  -3  14   1       21.73       28.65      5.24 o 
  -2  14   1      248.71      256.42     11.59 o 
  -1  14   1       63.61       67.11      4.62 o 
   0  14   1      198.82      187.58      6.23 o 
   1  14   1      206.23      197.62      7.23 o 
   2  14   1       53.77       64.37      6.84 o 
   3  14   1        7.43       11.13      4.22 o 
  -2  15   1        0.01        3.81      2.59 o 
  -1  15   1       23.33       24.20      3.01 o 
   0  15   1      127.23      117.45      6.33 o 
   1  15   1       95.09       91.32      5.76 o 
   2  15   1        2.25        9.33      5.14 o 
  -2  16   1       37.27       34.99      5.17 o 
  -1  16   1       21.06       20.73      3.65 o 
   0  16   1        1.83        1.82      1.78 o 
   1  16   1      181.98      158.66     16.25 o 
   2  16   1        3.65        2.31      2.77 o 
  -1  17   1        1.87        2.90      2.28 o 
   0  17   1      117.13       99.13      7.34 o 
   1  17   1       11.52       11.49      3.71 o 
   0  18   1       16.55       14.40      3.44 o 
  -4   0   2      221.69      229.60      8.62 o 
  -2   0   2      133.79       99.96      3.79 o 
   0   0   2     2197.23     2228.42     52.86 o 
   2   0   2      657.95      665.25     25.11 o 
   4   0   2        5.09        0.59      2.29 o 
  -4   1   2       62.09       58.04      3.23 o 
  -3   1   2       70.94       69.16      2.99 o 
  -2   1   2      779.33      832.01     10.85 o 
  -1   1   2     2394.17     2512.48     32.77 o 
   0   1   2       81.94       74.17      3.05 o 
   1   1   2     4326.53     4284.01     87.83 o 
   2   1   2       15.35       18.92      2.71 o 
   3   1   2      224.84      215.99      9.44 o 
   4   1   2       14.27       16.00      2.86 o 
  -4   2   2      247.44      243.25      7.85 o 
  -3   2   2      169.19      164.92      3.98 o 
  -2   2   2       46.67       58.68      3.10 o 
  -1   2   2     3456.87     3491.48     41.12 o 
   0   2   2       52.37       54.23      1.97 o 
   1   2   2      705.26      708.56     19.39 o 
   2   2   2      216.47      234.33      8.48 o 
   3   2   2       33.38       27.45      5.46 o 
   4   2   2        0.49       -0.35      1.64 o 
  -4   3   2       82.03       69.94      4.92 o 
  -3   3   2       15.97       14.07      1.43 o 
  -2   3   2      141.68      117.04      3.47 o 
  -1   3   2      155.72      148.46      4.24 o 
   0   3   2     1290.17     1195.11     15.99 o 
   1   3   2      884.06      905.26     17.25 o 
   2   3   2      197.24      175.91      6.18 o 
   3   3   2       61.30       61.62      4.88 o 
   4   3   2      379.06      370.68     10.91 o 
  -4   4   2       61.15       62.80      5.59 o 
  -3   4   2     1088.38     1047.52     15.23 o 
  -2   4   2      266.32      261.42      7.52 o 
  -1   4   2     1266.81     1238.82     22.18 o 
   0   4   2      313.93      324.54     11.52 o 
   1   4   2      785.22      806.49     17.01 o 
   2   4   2        8.87       11.29      1.84 o 
   3   4   2       74.25       84.50      6.25 o 
   4   4   2       17.67       12.93      3.52 o 
  -4   5   2      252.80      214.60      9.00 o 
  -3   5   2      304.55      285.39      9.63 o 
  -2   5   2       66.59       63.31      2.81 o 
  -1   5   2       18.89       23.29      4.03 o 
   0   5   2      333.97      335.98      4.98 o 
   1   5   2      246.01      222.50      5.91 o 
   2   5   2      130.14      124.48      4.99 o 
   3   5   2       97.83       93.49      6.41 o 
   4   5   2      230.22      228.56     10.13 o 
  -4   6   2      292.30      286.85     10.64 o 
  -3   6   2      577.26      559.56     12.33 o 
  -2   6   2       42.45       32.06      3.03 o 
  -1   6   2      905.03      930.62     15.39 o 
   0   6   2      144.09      146.90      2.82 o 
   1   6   2      119.91      125.81      3.67 o 
   2   6   2        9.05        9.17      1.54 o 
   3   6   2        3.96        2.88      1.97 o 
   4   6   2        0.86        0.47      2.18 o 
  -4   7   2        9.94       12.87      3.26 o 
  -3   7   2        5.36        6.12      4.16 o 
  -2   7   2       21.61       24.36      2.77 o 
  -1   7   2      548.07      579.05     10.53 o 
   0   7   2      226.95      211.36      4.16 o 
   1   7   2      603.19      580.08     10.90 o 
   2   7   2      293.07      266.77      7.11 o 
   3   7   2      193.49      201.82      9.08 o 
   4   7   2       29.72       26.89      4.51 o 
  -4   8   2       18.64       35.82      5.69 o 
  -3   8   2      127.89      128.95      8.32 o 
  -2   8   2       97.23      105.34      4.89 o 
  -1   8   2       88.50       94.42      4.95 o 
   0   8   2      381.71      401.58     10.05 o 
   1   8   2       17.38       12.91      2.40 o 
   2   8   2      158.75      150.80      8.09 o 
   3   8   2        2.19        0.75      1.80 o 
   4   8   2        0.74        1.13      2.54 o 
  -4   9   2        4.53       10.35      3.77 o 
  -3   9   2       15.57       11.53      2.63 o 
  -2   9   2      232.76      220.94      7.65 o 
  -1   9   2      636.05      603.69     15.71 o 
   0   9   2       58.00       53.01      2.39 o 
   1   9   2      901.90      875.27     13.82 o 
   2   9   2       20.49       22.55      2.38 o 
   3   9   2       89.12      108.63      7.70 o 
   4   9   2        1.07        2.68      2.78 o 
  -4  10   2       11.79       19.36      4.64 o 
  -3  10   2        3.38        2.87      2.47 o 
  -2  10   2      211.91      190.83     19.28 o 
  -1  10   2       75.79       77.07      3.82 o 
   0  10   2      312.27      277.83     10.78 o 
   1  10   2      132.88      140.75      3.99 o 
   2  10   2      138.44      140.86      6.96 o 
   3  10   2       46.06       40.54      5.03 o 
  -3  11   2       32.02       38.74      5.43 o 
  -2  11   2       25.87       24.99      5.72 o 
  -1  11   2       89.22       76.39      8.19 o 
   0  11   2      235.72      240.25      5.76 o 
   1  11   2      221.42      223.67      5.87 o 
   2  11   2      151.97      153.17      8.51 o 
   3  11   2        0.08       -0.26      2.01 o 
  -3  12   2      377.95      354.39     14.56 o 
  -2  12   2        6.98        8.32      3.76 o 
  -1  12   2      202.07      195.09      6.98 o 
   0  12   2        0.34        0.37      0.83 o 
   1  12   2       17.14       17.73      3.36 o 
   2  12   2       61.51       55.90      6.39 o 
   3  12   2       14.97       22.32      6.09 o 
  -3  13   2        3.02       -0.22      2.52 o 
  -2  13   2        0.34       -0.11      1.91 o 
  -1  13   2        8.24        6.25      1.60 o 
   0  13   2       75.56       75.88      3.36 o 
   1  13   2       63.67       58.70      4.45 o 
   2  13   2      594.68      600.02     20.18 o 
   3  13   2       28.62       20.07      4.90 o 
  -3  14   2      108.85      137.82     10.62 o 
  -2  14   2       60.54       63.78      8.47 o 
  -1  14   2      121.56      119.37      5.99 o 
   0  14   2       20.80       18.54      2.97 o 
   1  14   2       16.64       11.63      2.41 o 
   2  14   2        7.00        9.43      3.52 o 
  -2  15   2        9.35        9.22      3.15 o 
  -1  15   2       65.44       60.18      4.40 o 
   0  15   2        6.38       12.00      2.02 o 
   1  15   2       60.68       50.84      4.48 o 
   2  15   2       70.60       65.60      7.26 o 
  -2  16   2      103.82      111.74      8.80 o 
  -1  16   2       48.04       49.54      4.30 o 
   0  16   2      239.35      239.55      9.95 o 
   1  16   2        1.22       -0.94      1.87 o 
   2  16   2       61.98       79.19      8.12 o 
  -1  17   2      152.74      156.04      6.68 o 
   0  17   2        1.44        2.19      3.50 o 
   1  17   2       67.01       72.07      9.64 o 
   0  18   2       54.97       45.58      5.41 o 
  -3   0   3        1.63        6.16      1.61 o 
  -1   0   3       93.27       91.66      2.80 o 
   1   0   3      115.05      113.56      6.46 o 
   3   0   3        3.96        8.05      3.50 o 
  -4   1   3        0.05        0.50      1.66 o 
  -3   1   3        8.79        6.69      1.16 o 
  -2   1   3     1212.24     1184.61     23.22 o 
  -1   1   3      180.40      164.27      4.75 o 
   0   1   3     4113.38     4163.00     84.93 o 
   1   1   3        5.99        2.33      0.99 o 
   2   1   3      694.08      690.56     18.57 o 
   3   1   3      329.05      304.62     18.64 o 
   4   1   3        3.91        2.94      2.72 o 
  -4   2   3       59.14       71.08      4.88 o 
  -3   2   3       23.02       19.92      3.46 o 
  -2   2   3      574.40      561.04      9.36 o 
  -1   2   3      819.70      843.67     16.31 o 
   0   2   3      303.14      306.10      6.23 o 
   1   2   3      478.96      484.24     12.56 o 
   2   2   3      545.98      533.21     15.38 o 
   3   2   3        0.01       -0.47      1.45 o 
   4   2   3        0.07       -0.29      1.75 o 
  -4   3   3        1.78        1.10      1.56 o 
  -3   3   3      466.95      446.92      8.85 o 
  -2   3   3      550.73      558.21      9.32 o 
  -1   3   3      185.59      168.47      2.98 o 
   0   3   3     1013.22     1051.20     14.40 o 
   1   3   3      230.75      204.10      5.62 o 
   2   3   3       12.65       12.71      1.98 o 
   3   3   3      518.03      524.23     14.12 o 
   4   3   3        0.01        0.56      1.72 o 
  -4   4   3       90.76      111.40      6.71 o 
  -3   4   3       11.32       11.58      2.84 o 
  -2   4   3      741.14      735.01     15.26 o 
  -1   4   3       34.91       49.06      5.47 o 
   0   4   3        0.05        1.36      0.44 o 
   1   4   3       76.02       88.54      3.58 o 
   2   4   3      128.64      131.40     13.99 o 
   3   4   3       83.24       86.90     11.12 o 
   4   4   3        0.08        0.56      2.52 o 
  -4   5   3        0.08        0.81      1.89 o 
  -3   5   3       27.52       36.09      3.15 o 
  -2   5   3       30.62       35.37      4.57 o 
  -1   5   3      609.16      623.18     10.69 o 
   0   5   3      594.59      585.06      8.78 o 
   1   5   3     1635.71     1619.17     29.50 o 
   2   5   3      447.53      430.43     11.15 o 
   3   5   3      762.14      736.21     18.06 o 
   4   5   3       64.81       53.74      8.58 o 
  -4   6   3      307.61      301.65     13.10 o 
  -3   6   3       14.46       42.68      4.63 o 
  -2   6   3       28.78       23.40      3.02 o 
  -1   6   3       47.83       56.85      6.77 o 
   0   6   3        3.22        8.28      0.80 o 
   1   6   3       32.35       39.17      4.02 o 
   2   6   3      191.07      189.47      6.66 o 
   3   6   3      136.69      131.86      6.36 o 
   4   6   3       23.52       23.83      4.72 o 
  -4   7   3        8.13        3.36      2.42 o 
  -3   7   3       25.41       24.34      3.12 o 
  -2   7   3      529.14      522.21     12.80 o 
  -1   7   3      112.41      114.94      3.34 o 
   0   7   3     1449.24     1446.57     18.33 o 
   1   7   3      147.32      147.97      4.37 o 
   2   7   3      334.18      317.64      8.17 o 
   3   7   3      315.67      316.76      9.36 o 
   4   7   3       42.44       46.97      5.79 o 
  -4   8   3      100.36       90.20      6.97 o 
  -3   8   3       37.01       33.52      3.89 o 
  -2   8   3       23.89       28.20      3.02 o 
  -1   8   3      488.83      449.46      8.76 o 
   0   8   3       49.76       50.28      2.06 o 
   1   8   3      126.84      114.34      3.83 o 
   2   8   3       23.47       23.30      2.47 o 
   3   8   3      166.45      168.03      9.73 o 
   4   8   3       24.98       22.12      4.38 o 
  -4   9   3       17.57       13.47      4.44 o 
  -3   9   3      184.73      158.30      7.11 o 
  -2   9   3      645.46      639.26     15.52 o 
  -1   9   3       12.80       12.96      1.48 o 
   0   9   3      611.73      593.95     11.43 o 
   1   9   3       58.06       47.68      2.80 o 
   2   9   3       34.55       37.16      3.19 o 
   3   9   3        1.61        6.01      2.63 o 
   4   9   3      113.93      108.37      8.95 o 
  -4  10   3        8.23       20.92      4.69 o 
  -3  10   3        8.98        9.77      2.55 o 
  -2  10   3      378.14      368.82     12.68 o 
  -1  10   3      141.41      141.30      4.82 o 
   0  10   3        2.95        2.20      1.27 o 
   1  10   3      143.97      140.23      4.51 o 
   2  10   3        1.52        4.99      1.50 o 
   3  10   3       77.13       76.49      6.78 o 
  -3  11   3       88.41       91.43     18.22 o 
  -2  11   3      200.47      188.41     10.49 o 
  -1  11   3       58.43       61.37      6.04 o 
   0  11   3      392.02      367.66      7.85 o 
   1  11   3      725.44      747.04     14.25 o 
   2  11   3        0.48        1.53      1.74 o 
   3  11   3       93.18      108.64      8.21 o 
  -3  12   3       17.78       16.79      3.96 o 
  -2  12   3       34.21       39.40      7.73 o 
  -1  12   3      106.11      100.26      5.31 o 
   0  12   3       14.30       18.21      1.82 o 
   1  12   3       65.96       68.54      5.99 o 
   2  12   3       30.82       30.05      4.11 o 
   3  12   3      110.27      131.89      9.18 o 
  -3  13   3       12.81       17.54      4.23 o 
  -2  13   3        1.05        3.09      2.24 o 
  -1  13   3      290.17      285.28      8.29 o 
   0  13   3       63.36       59.88      6.09 o 
   1  13   3      360.91      377.59     13.67 o 
   2  13   3       75.36       82.50     10.49 o 
   3  13   3      139.28      156.53     12.17 o 
  -3  14   3        0.11        0.21      2.50 o 
  -2  14   3       30.28       27.98      4.46 o 
  -1  14   3        3.37        2.00      1.36 o 
   0  14   3       22.59       22.85      2.95 o 
   1  14   3       36.57       37.03      4.79 o 
   2  14   3       70.13       67.78      7.59 o 
  -2  15   3       57.98       78.36      7.20 o 
  -1  15   3       61.18       69.45      4.73 o 
   0  15   3      105.05      105.04      4.84 o 
   1  15   3       79.48       95.04      7.67 o 
   2  15   3        0.46        4.78      3.12 o 
  -2  16   3        0.43        0.49      2.52 o 
  -1  16   3       12.07       12.28      2.35 o 
   0  16   3       10.02        8.17      2.54 o 
   1  16   3        5.70        7.42      3.92 o 
   2  16   3       40.23       31.80      5.65 o 
  -1  17   3        0.09        2.82      1.84 o 
   0  17   3      187.18      186.38      9.10 o 
   1  17   3        2.09       -2.54      2.65 o 
  -4   0   4       53.98       55.76      5.98 o 
  -2   0   4      242.63      247.41      8.45 o 
   0   0   4      266.08      274.58     10.06 o 
   2   0   4        3.33        4.77      2.44 o 
   4   0   4      253.55      259.43     17.69 o 
  -4   1   4       35.60       39.54      4.25 o 
  -3   1   4      382.59      372.18      6.93 o 
  -2   1   4        0.77        1.86      0.54 o 
  -1   1   4     1028.30     1004.36     17.38 o 
   0   1   4     1111.31     1090.79     45.82 o 
   1   1   4     1930.81     1928.98     41.87 o 
   2   1   4        1.86        2.02      1.31 o 
   3   1   4       19.45       26.09      6.51 o 
   4   1   4        1.75        3.12      2.85 o 
  -4   2   4       10.32        7.68      3.61 o 
  -3   2   4       44.17       46.50      2.57 o 
  -2   2   4       50.62       51.32      2.82 o 
  -1   2   4      622.26      696.53     16.15 o 
   0   2   4      164.49      163.42      4.90 o 
   1   2   4        3.79       10.13      3.39 o 
   2   2   4      162.05      137.15     15.41 o 
   3   2   4       85.70       84.47      7.24 o 
   4   2   4       48.05       41.50      5.56 o 
  -4   3   4       44.59       42.53      4.57 o 
  -3   3   4       75.68       84.87      3.61 o 
  -2   3   4      514.12      486.92      9.14 o 
  -1   3   4       26.47       24.22      2.40 o 
   0   3   4     2570.81     2679.19     45.34 o 
   1   3   4       45.34       47.06      3.55 o 
   2   3   4      557.92      525.87     15.64 o 
   3   3   4       62.62       66.19      5.40 o 
   4   3   4      159.56      180.86     13.07 o 
  -4   4   4       20.06       24.82      3.59 o 
  -3   4   4       21.65       25.29      2.65 o 
  -2   4   4       70.22       75.58      5.31 o 
  -1   4   4       90.34       98.11      1.87 o 
   0   4   4      105.02      120.29      2.92 o 
   1   4   4      474.60      444.00     13.45 o 
   2   4   4       16.35       19.81      3.15 o 
   3   4   4      214.13      211.24     11.56 o 
   4   4   4       34.38       41.00      4.47 o 
  -4   5   4      134.68      136.79      7.65 o 
  -3   5   4      100.87       97.31      4.89 o 
  -2   5   4      999.79      979.26     20.00 o 
  -1   5   4      315.69      335.25      4.86 o 
   0   5   4      314.21      268.88      4.89 o 
   1   5   4       36.86       36.11      2.71 o 
   2   5   4      497.20      498.86     12.65 o 
   3   5   4       73.63       87.07      6.31 o 
   4   5   4       31.92       44.22      5.61 o 
  -4   6   4        7.63        5.95      2.87 o 
  -3   6   4        0.05       -0.23      1.13 o 
  -2   6   4       98.50       95.02      4.55 o 
  -1   6   4       64.80       80.21      2.55 o 
   0   6   4      162.74      157.92      5.45 o 
   1   6   4      209.14      223.11      6.50 o 
   2   6   4      133.56      147.48     11.34 o 
   3   6   4        1.25        0.47      1.51 o 
   4   6   4       34.52       44.23      5.96 o 
  -4   7   4        2.45        0.89      1.99 o 
  -3   7   4      171.60      175.45      6.78 o 
  -2   7   4      710.81      735.51     16.42 o 
  -1   7   4      797.45      771.65     18.39 o 
   0   7   4      364.98      370.99      6.51 o 
   1   7   4      648.67      616.58     18.39 o 
   2   7   4      439.64      438.20     11.80 o 
   3   7   4       11.75       13.44      2.56 o 
   4   7   4       70.26       67.84      7.19 o 
  -4   8   4       26.04       32.25      4.29 o 
  -3   8   4      130.46      132.79      6.64 o 
  -2   8   4       32.92       27.41      2.96 o 
  -1   8   4      343.06      351.07      7.28 o 
   0   8   4      124.13      122.51      2.90 o 
   1   8   4       36.47       34.94      3.52 o 
   2   8   4       16.78       21.30      2.54 o 
   3   8   4       35.19       36.87      4.88 o 
   4   8   4       77.40       93.52     10.33 o 
  -4   9   4       11.82       11.47      3.09 o 
  -3   9   4       78.06       91.12      6.31 o 
  -2   9   4      197.10      187.51     12.43 o 
  -1   9   4      626.93      593.46     11.09 o 
   0   9   4      475.83      484.24      8.39 o 
   1   9   4      882.31      892.02     17.90 o 
   2   9   4       29.61       33.95      3.19 o 
   3   9   4       30.40       35.36      4.86 o 
  -4  10   4       44.62       48.77      5.41 o 
  -3  10   4       15.80       16.37      6.33 o 
  -2  10   4      109.75      109.80      5.55 o 
  -1  10   4      129.59      128.30      7.69 o 
   0  10   4       69.98       72.87      2.68 o 
   1  10   4        9.64        6.96      1.37 o 
   2  10   4      182.24      182.76      6.34 o 
   3  10   4        3.62        5.93      2.58 o 
  -3  11   4       52.82       52.21      5.01 o 
  -2  11   4      240.22      235.83      8.17 o 
  -1  11   4       18.02       19.77      1.95 o 
   0  11   4       32.33       31.01      2.34 o 
   1  11   4       95.11       95.02      5.86 o 
   2  11   4      166.25      184.26      8.19 o 
   3  11   4       24.17       23.62      4.72 o 
  -3  12   4       20.17       19.69      4.12 o 
  -2  12   4       31.02       30.62      4.21 o 
  -1  12   4      217.82      208.79      8.04 o 
   0  12   4      355.60      346.18      7.87 o 
   1  12   4      284.81      286.45      7.55 o 
   2  12   4        0.08       -0.62      1.83 o 
   3  12   4       54.47       52.51      6.28 o 
  -3  13   4       10.30        6.87      3.87 o 
  -2  13   4      432.25      449.72     19.54 o 
  -1  13   4       86.99       89.70      4.43 o 
   0  13   4      116.33      120.87     10.51 o 
   1  13   4      110.90      110.43      7.90 o 
   2  13   4      323.23      332.85     11.73 o 
   3  13   4       19.84       17.35      4.06 o 
  -3  14   4       16.58       17.12      4.07 o 
  -2  14   4       15.84       14.99      6.20 o 
  -1  14   4        9.35       11.68      1.97 o 
   0  14   4        9.40        9.47      1.82 o 
   1  14   4       22.38       24.93      4.16 o 
   2  14   4        5.26        6.77      3.29 o 
  -2  15   4      261.70      284.20     12.00 o 
  -1  15   4      224.88      237.49      7.84 o 
   0  15   4      101.25      105.86      5.08 o 
   1  15   4      276.95      298.83     17.58 o 
   2  15   4       12.22       14.51      6.46 o 
  -2  16   4        2.14        0.70      2.19 o 
  -1  16   4       60.07       56.94      4.43 o 
   0  16   4       11.21       11.18      2.96 o 
   1  16   4        0.05       -0.53      2.86 o 
  -1  17   4       81.52       90.26      6.89 o 
   0  17   4        1.90        4.58      2.97 o 
   1  17   4      102.04      106.46     12.08 o 
  -3   0   5       43.62       51.08      4.78 o 
  -1   0   5       29.09       17.90      2.22 o 
   1   0   5     1312.38     1201.27     39.30 o 
   3   0   5      145.19      133.47     13.45 o 
  -4   1   5       93.93       98.67      6.77 o 
  -3   1   5      136.78      146.50      5.26 o 
  -2   1   5      692.47      675.04      9.49 o 
  -1   1   5      197.10      226.02      9.42 o 
   0   1   5      885.68      911.73     50.53 o 
   1   1   5      151.75      164.65      7.26 o 
   2   1   5      217.13      218.87      8.95 o 
   3   1   5       58.34       59.80      9.80 o 
   4   1   5        2.29        1.61      2.83 o 
  -4   2   5        3.17        2.12      1.83 o 
  -3   2   5       12.95       13.20      2.08 o 
  -2   2   5        0.09        0.40      0.54 o 
  -1   2   5     1091.68     1156.97     17.92 o 
   0   2   5      296.66      293.20     14.51 o 
   1   2   5        5.12        1.29      0.93 o 
   2   2   5      270.90      256.56      9.91 o 
   3   2   5      139.31      144.82     16.74 o 
   4   2   5       34.10       36.32      4.86 o 
  -4   3   5        4.89        3.95      2.10 o 
  -3   3   5      227.05      218.76      6.44 o 
  -2   3   5       39.51       50.96      2.09 o 
  -1   3   5      571.02      495.68     10.55 o 
   0   3   5     3778.36     4069.45     68.27 o 
   1   3   5      368.03      336.85     10.27 o 
   2   3   5        1.90        2.40      1.63 o 
   3   3   5       10.37       14.38      2.80 o 
   4   3   5        4.00        1.22      2.45 o 
  -4   4   5        1.30        2.94      2.29 o 
  -3   4   5        0.28        2.43      1.20 o 
  -2   4   5       87.95       88.04      2.73 o 
  -1   4   5     1460.25     1673.84     22.54 o 
   0   4   5      572.95      599.24     10.44 o 
   1   4   5      349.64      410.63     13.90 o 
   2   4   5      240.88      227.83      7.76 o 
   3   4   5        0.03        2.07      1.79 o 
   4   4   5      111.02      113.43      8.55 o 
  -4   5   5        0.01       -0.75      1.87 o 
  -3   5   5      528.18      514.78     12.00 o 
  -2   5   5      233.48      243.17      7.13 o 
  -1   5   5      751.12      743.40     10.94 o 
   0   5   5       72.30      114.54      5.01 o 
   1   5   5      321.48      327.55      9.44 o 
   2   5   5       62.05       63.60      7.40 o 
   3   5   5       91.11       86.96      6.43 o 
   4   5   5        5.39       -0.76      2.64 o 
  -4   6   5       52.05       61.02      8.90 o 
  -3   6   5       77.55       75.14      4.54 o 
  -2   6   5      322.84      318.42      8.78 o 
  -1   6   5       13.20       11.43      0.92 o 
   0   6   5       40.45       38.83      2.13 o 
   1   6   5      168.55      149.35     11.12 o 
   2   6   5     1032.98     1006.68     21.89 o 
   3   6   5        2.94        3.39      2.02 o 
   4   6   5       21.78       28.59      4.97 o 
  -4   7   5       47.91       55.89      6.85 o 
  -3   7   5      736.82      715.60     14.96 o 
  -2   7   5      450.32      439.49     11.20 o 
  -1   7   5       49.01       57.16      1.85 o 
   0   7   5      314.96      332.50      6.18 o 
   1   7   5      434.59      453.08     11.08 o 
   2   7   5      130.63      125.85      6.14 o 
   3   7   5       94.98       99.12      7.09 o 
   4   7   5        1.41        2.52      3.18 o 
  -4   8   5        0.00        0.42      2.50 o 
  -3   8   5       28.18       31.08      3.64 o 
  -2   8   5      283.44      282.12     12.81 o 
  -1   8   5      164.55      165.64      3.61 o 
   0   8   5        7.60       10.74      2.22 o 
   1   8   5      187.01      188.57      6.31 o 
   2   8   5      239.30      232.80      9.80 o 
   3   8   5      257.92      277.47     11.13 o 
  -4   9   5       90.41       93.61      7.06 o 
  -3   9   5        8.05        4.97      2.10 o 
  -2   9   5        2.34        3.35      1.51 o 
  -1   9   5        8.01        6.74      1.44 o 
   0   9   5     1785.07     1759.61     22.64 o 
   1   9   5       21.71       18.06      2.35 o 
   2   9   5        2.67        2.51      1.43 o 
   3   9   5       32.09       31.20      6.43 o 
  -4  10   5        1.53        0.80      2.22 o 
  -3  10   5        4.36        3.28      1.84 o 
  -2  10   5        0.02       -1.04      1.13 o 
  -1  10   5     2236.13     2242.88     34.91 o 
   0  10   5       71.97       77.97      2.57 o 
   1  10   5      151.78      165.12      5.44 o 
   2  10   5      115.21      115.84      8.42 o 
   3  10   5       35.49       45.95      6.21 o 
  -3  11   5       91.11       93.09      6.45 o 
  -2  11   5       28.19       23.32      3.12 o 
  -1  11   5      267.65      275.45      8.51 o 
   0  11   5     2250.95     2205.55     30.86 o 
   1  11   5      224.67      225.23      6.61 o 
   2  11   5        0.02       -1.74      1.74 o 
   3  11   5       51.56       52.69      6.93 o 
  -3  12   5       13.54       13.10      2.87 o 
  -2  12   5       22.51       19.63      2.88 o 
  -1  12   5      244.23      228.57      8.35 o 
   0  12   5       75.39       79.03      7.44 o 
   1  12   5       17.97       20.23      2.36 o 
   2  12   5      144.51      158.27      9.34 o 
   3  12   5       16.53       16.29      3.97 o 
  -3  13   5      335.82      357.01     17.64 o 
  -2  13   5       18.53       14.76      4.77 o 
  -1  13   5      108.87       98.25      7.63 o 
   0  13   5        9.91       10.88      1.88 o 
   1  13   5        0.72        0.52      1.23 o 
   2  13   5        8.52       15.12      3.43 o 
  -2  14   5      168.22      167.77      8.60 o 
  -1  14   5        4.46        3.32      1.54 o 
   0  14   5        7.09        5.45      1.68 o 
   1  14   5        0.65        4.34      2.70 o 
   2  14   5      515.97      529.59     16.08 o 
  -2  15   5       28.32       30.53      4.52 o 
  -1  15   5        5.04        5.80      1.89 o 
   0  15   5       50.67       55.00      4.17 o 
   1  15   5       10.99       10.59      4.56 o 
   2  15   5        6.89        8.99      4.18 o 
  -1  16   5       93.88       98.93      7.53 o 
   0  16   5        4.30        3.28      2.45 o 
   1  16   5       29.87       21.93      5.93 o 
  -1  17   5        0.03       -0.50      2.23 o 
   0  17   5      359.73      359.05     13.54 o 
  -4   0   6       37.47       22.03      6.67 o 
  -2   0   6      894.17      884.21     16.73 o 
   0   0   6      346.84      305.40     12.08 o 
   2   0   6      796.45      745.34     29.77 o 
   4   0   6       92.12       86.12     12.61 o 
  -4   1   6       13.26       11.67      2.98 o 
  -3   1   6       35.31       36.71      2.84 o 
  -2   1   6        8.43       12.52      2.08 o 
  -1   1   6     1118.58     1162.85     32.42 o 
   0   1   6      264.64      285.80     32.79 o 
   1   1   6        5.57        5.35      1.50 o 
   2   1   6       31.14       38.55      4.41 o 
   3   1   6        0.87        1.58      2.06 o 
   4   1   6        0.05       -1.18      2.47 o 
  -4   2   6       10.76       11.13      2.81 o 
  -3   2   6        8.40        8.87      1.50 o 
  -2   2   6      239.95      262.77      5.54 o 
  -1   2   6     1058.37     1141.41     46.66 o 
   0   2   6      192.12      177.78     13.51 o 
   1   2   6       34.42       22.65      2.77 o 
   2   2   6      296.95      277.54     10.74 o 
   3   2   6      115.58      118.01      9.13 o 
   4   2   6       19.76       22.28      4.41 o 
  -4   3   6      210.67      209.53     11.81 o 
  -3   3   6      104.45      116.31      6.20 o 
  -2   3   6      291.00      290.17      7.47 o 
  -1   3   6      139.95      154.15      3.66 o 
   0   3   6      785.97      889.90     16.98 o 
   1   3   6       10.58       12.38      2.81 o 
   2   3   6       19.81       20.52      3.33 o 
   3   3   6        1.77       15.83      3.41 o 
   4   3   6        1.62        3.22      2.61 o 
  -4   4   6       19.29       18.88      3.52 o 
  -3   4   6       16.52       15.66      2.67 o 
  -2   4   6        2.56        2.07      0.62 o 
  -1   4   6      240.06      226.83      4.10 o 
   0   4   6       57.17       66.85      2.85 o 
   1   4   6     1055.05     1015.13     20.50 o 
   2   4   6        3.36        3.09      1.52 o 
   3   4   6      226.83      227.93      9.18 o 
   4   4   6        6.90        7.86      3.14 o 
  -4   5   6      136.15      140.87      8.01 o 
  -3   5   6       99.89      100.96      4.86 o 
  -2   5   6      293.37      290.93      7.97 o 
  -1   5   6       99.33      121.04      3.83 o 
   0   5   6       18.04       38.24      2.29 o 
   1   5   6        6.61        7.63      1.54 o 
   2   5   6       25.29       23.37      3.34 o 
   3   5   6       35.65       31.69      4.22 o 
   4   5   6        2.15        4.29      3.54 o 
  -4   6   6        0.00       -0.63      1.91 o 
  -3   6   6      102.05      111.41      7.48 o 
  -2   6   6        2.69        7.59      1.88 o 
  -1   6   6      171.63      155.26      5.64 o 
   0   6   6      482.66      489.71      9.37 o 
   1   6   6      957.84      931.98     19.46 o 
   2   6   6      389.24      404.32     11.70 o 
   3   6   6      105.01      106.50      7.48 o 
  -4   7   6       27.36       24.25      6.20 o 
  -3   7   6        7.98        7.60      2.46 o 
  -2   7   6      185.87      187.88      6.42 o 
  -1   7   6      200.60      172.45      3.79 o 
   0   7   6        1.92        2.24      0.82 o 
   1   7   6       77.64       81.76      4.46 o 
   2   7   6      145.87      153.59      6.61 o 
   3   7   6        0.22        1.60      2.11 o 
  -4   8   6        1.01       -0.26      2.81 o 
  -3   8   6       34.43       35.56      3.76 o 
  -2   8   6      838.63      846.20     20.03 o 
  -1   8   6       15.78       15.35      1.47 o 
   0   8   6      363.26      367.76      6.99 o 
   1   8   6      517.43      512.08     12.58 o 
   2   8   6       66.56       75.13      5.51 o 
   3   8   6       10.37        5.48      2.36 o 
  -4   9   6        0.12        0.44      3.65 o 
  -3   9   6       36.23       44.64      4.27 o 
  -2   9   6        8.25        7.47      3.03 o 
  -1   9   6      668.14      662.63     13.01 o 
   0   9   6      601.31      629.32     10.64 o 
   1   9   6       99.90      108.83      5.14 o 
   2   9   6       47.57       50.11      5.74 o 
   3   9   6       15.56       19.43      4.03 o 
  -3  10   6       76.03       64.06      6.21 o 
  -2  10   6       53.52       50.86      4.16 o 
  -1  10   6       78.98       81.28      3.38 o 
   0  10   6       48.07       44.91      2.71 o 
   1  10   6        0.12       -0.58      1.08 o 
   2  10   6      191.11      201.90      7.18 o 
   3  10   6       31.75       37.06      5.08 o 
  -3  11   6       45.19       42.97      4.43 o 
  -2  11   6      237.10      230.68      9.27 o 
  -1  11   6      171.52      175.02      5.07 o 
   0  11   6       12.91       14.07      1.78 o 
   1  11   6       52.18       55.35      4.79 o 
   2  11   6        9.60        8.00      2.17 o 
   3  11   6       16.71       16.21      4.03 o 
  -3  12   6       16.27       22.19      3.44 o 
  -2  12   6      135.82      137.64      6.28 o 
  -1  12   6        2.77        5.02      1.26 o 
   0  12   6       80.72       72.06      6.40 o 
   1  12   6      719.64      714.69     14.82 o 
   2  12   6        1.71        2.58      2.35 o 
  -3  13   6       16.40        9.36      4.43 o 
  -2  13   6      193.94      193.01     11.16 o 
  -1  13   6      228.81      217.74      9.06 o 
   0  13   6        0.66       -0.75      1.06 o 
   1  13   6       25.27       20.24      2.61 o 
   2  13   6       54.10       66.23      6.32 o 
  -2  14   6        5.48        9.87      2.94 o 
  -1  14   6       88.45       80.39      6.33 o 
   0  14   6      168.67      166.61      6.38 o 
   1  14   6      304.12      307.20     18.22 o 
   2  14   6        2.54        0.31      2.47 o 
  -2  15   6       12.56       15.34      3.45 o 
  -1  15   6       99.55      103.65      7.56 o 
   0  15   6        1.83        3.47      1.67 o 
   1  15   6      121.97      122.99     13.24 o 
  -1  16   6        4.52        7.84      2.70 o 
   0  16   6       76.36       80.05      5.38 o 
   1  16   6      152.03      158.58     13.03 o 
  -3   0   7      323.66      341.88     11.77 o 
  -1   0   7     1064.82     1073.31     33.69 o 
   1   0   7     1308.80     1344.92     44.92 o 
   3   0   7       15.29       19.92      5.83 o 
  -4   1   7        1.43        2.45      2.91 o 
  -3   1   7      203.53      195.23      5.79 o 
  -2   1   7       38.73       44.17      3.02 o 
  -1   1   7        9.90        8.34      1.27 o 
   0   1   7        7.43       13.41      1.87 o 
   1   1   7        1.23        1.77      1.54 o 
   2   1   7       22.71       27.16      3.95 o 
   3   1   7       13.12        8.53      3.03 o 
   4   1   7       70.13       83.77      9.25 o 
  -4   2   7      118.01      106.38      6.59 o 
  -3   2   7       71.73       70.98      5.11 o 
  -2   2   7        0.42       -0.02      0.49 o 
  -1   2   7      595.48      593.50     14.30 o 
   0   2   7      211.11      198.14      6.74 o 
   1   2   7     1098.32     1113.68     27.22 o 
   2   2   7      264.26      255.20     10.58 o 
   3   2   7       34.14       42.20      5.73 o 
   4   2   7       41.88       44.79      5.85 o 
  -4   3   7        1.33        1.90      2.10 o 
  -3   3   7      228.97      244.73     10.12 o 
  -2   3   7        1.81        4.51      0.87 o 
  -1   3   7        4.75        1.89      0.98 o 
   0   3   7       12.68        9.74      1.68 o 
   1   3   7      217.96      216.39     15.47 o 
   2   3   7       13.94       13.77      5.19 o 
   3   3   7       19.94       15.70      4.56 o 
   4   3   7       11.85       11.90      3.44 o 
  -4   4   7      141.19      159.00      8.47 o 
  -3   4   7       18.45       13.99      2.62 o 
  -2   4   7      356.95      356.98      7.19 o 
  -1   4   7        4.60        7.62      0.79 o 
   0   4   7      330.76      293.66      7.69 o 
   1   4   7       26.14       29.09      2.89 o 
   2   4   7      403.75      399.99     11.69 o 
   3   4   7        3.85        4.71      2.21 o 
  -4   5   7      104.94       83.27      6.63 o 
  -3   5   7      231.97      216.95      8.31 o 
  -2   5   7       31.75       30.42      2.60 o 
  -1   5   7      335.54      357.25      6.19 o 
   0   5   7      104.90      119.28      3.74 o 
   1   5   7        0.48        0.52      0.95 o 
   2   5   7        9.83        6.61      3.08 o 
   3   5   7      109.75       98.25      7.41 o 
  -4   6   7      182.91      164.11     10.08 o 
  -3   6   7      322.70      305.41     10.30 o 
  -2   6   7      148.87      167.49      6.12 o 
  -1   6   7      539.53      567.40      9.13 o 
   0   6   7      275.35      280.24      6.47 o 
   1   6   7      170.68      163.41      6.10 o 
   2   6   7       25.58       32.82      3.70 o 
   3   6   7        1.90        0.49      2.16 o 
  -4   7   7       19.96       18.76      4.66 o 
  -3   7   7      101.97       94.20      7.96 o 
  -2   7   7       16.89       20.28      2.37 o 
  -1   7   7        6.45        5.49      0.85 o 
   0   7   7       15.35       13.80      1.58 o 
   1   7   7        0.53        0.47      1.14 o 
   2   7   7       27.97       29.39      3.61 o 
   3   7   7      141.09      132.99      8.58 o 
  -4   8   7       15.86       13.65      4.22 o 
  -3   8   7        0.10        0.19      1.42 o 
  -2   8   7       44.77       40.48      3.47 o 
  -1   8   7      445.13      422.94     10.45 o 
   0   8   7       34.04       31.97      2.39 o 
   1   8   7      897.17      871.15     25.21 o 
   2   8   7       32.20       29.00      3.69 o 
   3   8   7       59.25       75.92      6.68 o 
  -3   9   7        9.29        9.62      2.35 o 
  -2   9   7        4.82        0.46      1.49 o 
  -1   9   7       46.99       44.75      3.40 o 
   0   9   7       32.54       26.85      2.65 o 
   1   9   7      125.74      135.31      5.78 o 
   2   9   7        0.22        0.15      1.70 o 
   3   9   7       22.94       16.24      4.60 o 
  -3  10   7        8.52        9.70      2.43 o 
  -2  10   7       17.89       16.84      2.54 o 
  -1  10   7      337.86      335.09      9.29 o 
   0  10   7       12.12       14.24      1.98 o 
   1  10   7      332.64      332.37      9.94 o 
   2  10   7      265.29      272.57      9.88 o 
   3  10   7       20.41       23.14      4.41 o 
  -3  11   7        4.03        2.96      1.96 o 
  -2  11   7        0.07        0.82      1.41 o 
  -1  11   7      163.65      172.30      6.63 o 
   0  11   7        3.23        3.98      6.57 o 
   1  11   7       23.28       24.09      2.79 o 
   2  11   7        0.39       -0.10      1.60 o 
  -3  12   7       43.13       40.65      4.37 o 
  -2  12   7      363.41      366.64     17.48 o 
  -1  12   7        1.28        0.38      1.46 o 
   0  12   7      129.17      131.14      8.37 o 
   1  12   7       95.13       97.79      5.11 o 
   2  12   7       69.38       87.66      7.25 o 
  -2  13   7        7.35        6.37      2.15 o 
  -1  13   7       14.33       19.59      4.50 o 
   0  13   7      104.44      107.92      5.99 o 
   1  13   7        1.40        1.05      1.70 o 
   2  13   7       12.11       15.29      3.58 o 
  -2  14   7       28.23       30.40      3.72 o 
  -1  14   7       91.24       82.90      6.59 o 
   0  14   7      235.80      244.88      9.65 o 
   1  14   7       29.43       30.41      4.25 o 
  -2  15   7       10.01        6.93      2.88 o 
  -1  15   7        8.97       10.51      2.85 o 
   0  15   7        1.18        0.74      1.87 o 
   1  15   7        3.35        6.78      4.34 o 
  -1  16   7      122.08      120.51      7.81 o 
   0  16   7        6.96        9.53      3.50 o 
  -4   0   8       30.00       35.17      8.90 o 
  -2   0   8      913.58      932.10     30.40 o 
   0   0   8     1505.20     1444.49     46.19 o 
   2   0   8        3.16        5.30      3.60 o 
  -4   1   8        6.64        7.03      3.77 o 
  -3   1   8        9.81       16.28      1.99 o 
  -2   1   8       41.82       41.51      4.26 o 
  -1   1   8        0.28        1.48      0.86 o 
   0   1   8      277.84      259.74      8.50 o 
   1   1   8       38.85       48.20      5.88 o 
   2   1   8        0.50        0.18      2.28 o 
   3   1   8      238.94      249.88     16.63 o 
  -4   2   8       54.10       58.19     11.49 o 
  -3   2   8        9.03       14.23      2.47 o 
  -2   2   8      515.78      552.32     12.26 o 
  -1   2   8      191.65      187.97      4.69 o 
   0   2   8      468.73      492.87     13.52 o 
   1   2   8      561.37      532.41     15.76 o 
   2   2   8       15.79       12.95      3.14 o 
   3   2   8      111.34      122.22     10.00 o 
  -4   3   8      137.66      123.71      7.31 o 
  -3   3   8        0.10        0.20      1.40 o 
  -2   3   8        3.46        4.87      1.18 o 
  -1   3   8        2.65        4.22      2.81 o 
   0   3   8      138.81      133.73      5.69 o 
   1   3   8        1.94        0.91      1.43 o 
   2   3   8      266.21      252.28     10.93 o 
   3   3   8       37.11       28.55      4.98 o 
  -4   4   8        8.28        8.59      2.78 o 
  -3   4   8       34.34       44.41      4.75 o 
  -2   4   8        0.46        0.93      0.91 o 
  -1   4   8      401.20      400.48      9.57 o 
   0   4   8       52.54       59.01      5.84 o 
   1   4   8      200.70      195.10      6.88 o 
   2   4   8       85.74       77.19      5.80 o 
   3   4   8      394.85      387.63     14.00 o 
  -4   5   8       68.65       66.21      6.14 o 
  -3   5   8        6.20        5.88      2.16 o 
  -2   5   8        7.11        4.73      1.25 o 
  -1   5   8       29.93       27.65      2.44 o 
   0   5   8      199.50      187.79      5.90 o 
   1   5   8        6.19        3.02      1.38 o 
   2   5   8      553.78      528.77     15.59 o 
   3   5   8      199.85      202.65      9.80 o 
  -4   6   8       19.82       18.86      3.71 o 
  -3   6   8      106.82      102.87      8.27 o 
  -2   6   8      122.80      118.34      4.87 o 
  -1   6   8      170.21      157.92      4.49 o 
   0   6   8      174.74      161.14      4.78 o 
   1   6   8       78.68       81.24      5.67 o 
   2   6   8        0.32       -0.06      1.56 o 
   3   6   8      195.32      181.01     11.08 o 
  -4   7   8        0.33        1.91      2.36 o 
  -3   7   8        0.00        1.60      2.13 o 
  -2   7   8       45.05       46.69      4.77 o 
  -1   7   8        9.91       10.52      1.95 o 
   0   7   8        0.46        1.42      0.93 o 
   1   7   8        2.39        3.52      1.59 o 
   2   7   8      194.76      199.98      8.26 o 
   3   7   8       66.99       67.45      6.41 o 
  -3   8   8       18.55       14.56      3.69 o 
  -2   8   8      383.74      374.26     10.23 o 
  -1   8   8        2.71        4.26      2.20 o 
   0   8   8      639.44      633.20     12.31 o 
   1   8   8       88.85       92.40      5.30 o 
   2   8   8       40.25       43.65      4.73 o 
   3   8   8        9.07       11.82      3.42 o 
  -3   9   8        0.98       -0.08      2.20 o 
  -2   9   8        2.00        2.28      1.48 o 
  -1   9   8       32.93       31.37      2.96 o 
   0   9   8        5.04        3.81      2.65 o 
   1   9   8        1.08        2.35      1.52 o 
   2   9   8       67.85       72.57      5.93 o 
   3   9   8       17.11       25.54      7.84 o 
  -3  10   8       54.86       60.46      6.95 o 
  -2  10   8      145.32      149.11      6.88 o 
  -1  10   8      128.95      139.35     11.12 o 
   0  10   8      440.84      438.85     13.44 o 
   1  10   8      117.93      133.99      6.86 o 
   2  10   8       88.68       93.75      6.84 o 
  -3  11   8       20.70       15.85      4.50 o 
  -2  11   8        0.78        0.18      1.44 o 
  -1  11   8       25.71       21.93      2.73 o 
   0  11   8       15.62       15.09      2.73 o 
   1  11   8       28.16       27.83      3.45 o 
   2  11   8       69.41       80.00      5.75 o 
  -3  12   8      132.37      143.12      7.17 o 
  -2  12   8       76.39       82.23      5.60 o 
  -1  12   8      106.72      103.88      6.52 o 
   0  12   8       27.44       27.33      3.60 o 
   1  12   8       51.83       59.09      6.73 o 
   2  12   8        2.59        1.04      2.41 o 
  -2  13   8      102.10       94.85      6.12 o 
  -1  13   8        4.92        1.97      2.12 o 
   0  13   8       16.08       16.33      3.12 o 
   1  13   8       15.28        8.90      3.39 o 
   2  13   8      162.87      170.44     10.46 o 
  -2  14   8        4.57        2.65      2.35 o 
  -1  14   8       12.27       13.87      3.14 o 
   0  14   8        1.63        2.75      2.65 o 
   1  14   8       23.35       27.48      4.37 o 
  -1  15   8        0.72        0.96      2.02 o 
   0  15   8       39.19       35.81      5.93 o 
  -3   0   9      239.24      241.83      9.62 o 
  -1   0   9       36.54       33.79      4.34 o 
   1   0   9        6.04       10.28      3.39 o 
   3   0   9        2.32        8.47      4.56 o 
  -4   1   9        4.19        5.07      3.13 o 
  -3   1   9       21.41       24.25      3.24 o 
  -2   1   9        0.64        2.23      1.04 o 
  -1   1   9      146.06      140.95      9.38 o 
   0   1   9      492.01      494.86     17.27 o 
   1   1   9      140.09      148.96     14.41 o 
   2   1   9      260.32      271.90     11.87 o 
   3   1   9       17.39       14.09      3.97 o 
  -4   2   9       13.05        8.16      4.06 o 
  -3   2   9       43.64       50.13      7.47 o 
  -2   2   9      679.14      672.32     14.59 o 
  -1   2   9       36.78       35.29      3.11 o 
   0   2   9        0.22       -0.32      0.93 o 
   1   2   9      356.00      328.56     11.83 o 
   2   2   9      140.29      160.06     13.88 o 
   3   2   9        3.59        0.66      2.46 o 
  -4   3   9        0.23        1.15      1.98 o 
  -3   3   9      206.10      191.60      7.73 o 
  -2   3   9        4.83        8.74      1.61 o 
  -1   3   9       37.30       35.26      3.18 o 
   0   3   9      215.06      223.09      8.20 o 
   1   3   9      455.37      449.82     14.62 o 
   2   3   9        0.61        2.78      2.08 o 
   3   3   9        4.04        2.44      2.82 o 
  -4   4   9       14.07       15.27      4.89 o 
  -3   4   9       25.14       29.07      3.73 o 
  -2   4   9      658.89      640.31     18.68 o 
  -1   4   9        0.01        0.70      0.88 o 
   0   4   9      345.30      343.89      9.80 o 
   1   4   9        7.76        7.58      1.83 o 
   2   4   9      228.70      209.91      8.49 o 
   3   4   9        9.31        4.48      2.65 o 
  -4   5   9        1.33        2.29      2.26 o 
  -3   5   9       85.99       81.55      7.19 o 
  -2   5   9       34.45       38.08      5.93 o 
  -1   5   9       21.73       33.42      2.86 o 
   0   5   9      102.85       96.49      5.81 o 
   1   5   9      214.92      202.41     10.52 o 
   2   5   9        3.18        4.13      2.08 o 
   3   5   9       39.94       42.90      9.04 o 
  -4   6   9       17.39       24.25      4.08 o 
  -3   6   9       27.75       28.03      5.72 o 
  -2   6   9      351.06      327.45     12.17 o 
  -1   6   9       38.67       29.46      2.99 o 
   0   6   9       47.48       54.26      3.27 o 
   1   6   9       87.81       81.18      5.46 o 
   2   6   9        9.12        8.79      2.57 o 
   3   6   9        0.75        0.24      2.35 o 
  -3   7   9       12.74        9.60      3.97 o 
  -2   7   9        3.99        9.12      1.84 o 
  -1   7   9       34.59       28.35      3.51 o 
   0   7   9      178.54      188.17      6.34 o 
   1   7   9      123.04      118.96      6.21 o 
   2   7   9      177.16      196.65      8.48 o 
   3   7   9       52.94       66.48      6.60 o 
  -3   8   9      111.23      121.52      8.35 o 
  -2   8   9        2.49        4.83      1.60 o 
  -1   8   9       69.32       84.57      5.70 o 
   0   8   9       20.86       18.85      2.39 o 
   1   8   9       73.13       71.36      5.30 o 
   2   8   9        1.30       -0.93      1.79 o 
   3   8   9       19.49       22.41      4.10 o 
  -3   9   9       18.58       15.98      3.92 o 
  -2   9   9        6.03        4.69      1.63 o 
  -1   9   9       14.75       12.94      2.17 o 
   0   9   9      283.07      284.33      8.47 o 
   1   9   9       11.91        9.62      2.68 o 
   2   9   9       91.64       98.37      7.14 o 
  -3  10   9       90.51       90.27      8.39 o 
  -2  10   9       75.14       70.82     12.29 o 
  -1  10   9       68.29       75.60      5.81 o 
   0  10   9       29.30       30.84      3.89 o 
   1  10   9      101.71       97.02      6.29 o 
   2  10   9       13.09       15.86      3.27 o 
  -3  11   9        0.10        1.15      2.61 o 
  -2  11   9        7.86       10.12      2.22 o 
  -1  11   9       52.70       55.41      9.22 o 
   0  11   9       34.01       34.96      5.72 o 
   1  11   9       22.00       21.02      3.93 o 
   2  11   9        1.18        1.23      2.19 o 
  -2  12   9       34.17       32.27      3.69 o 
  -1  12   9       28.74       23.61      3.87 o 
   0  12   9      193.16      217.16     12.92 o 
   1  12   9        0.00        3.22      3.76 o 
   2  12   9        0.56        0.29      2.09 o 
  -2  13   9        2.05        2.19      1.90 o 
  -1  13   9      125.13      139.51     10.81 o 
   0  13   9        3.67        3.28      2.54 o 
   1  13   9       66.85       71.29      6.66 o 
  -1  14   9       62.87       76.09      6.73 o 
   0  14   9       19.43       16.63      4.45 o 
   1  14   9       40.17       37.56      6.36 o 
  -4   0  10       16.49       17.37      7.42 o 
  -2   0  10      267.32      276.59     12.39 o 
   0   0  10     2409.87     2378.18     74.58 o 
   2   0  10        0.91       -1.17      2.75 o 
  -4   1  10       12.37        8.96      9.69 o 
  -3   1  10        0.04        0.68      1.54 o 
  -2   1  10       48.65       52.12      3.57 o 
  -1   1  10     2477.95     2537.83     54.72 o 
   0   1  10       42.25       34.59      3.80 o 
   1   1  10        8.48        6.67      2.21 o 
   2   1  10       10.83        7.58      5.03 o 
   3   1  10       60.68       63.09      7.60 o 
  -4   2  10       55.71       56.54      8.16 o 
  -3   2  10      185.85      193.61     12.67 o 
  -2   2  10        5.26        6.87      1.62 o 
  -1   2  10       47.36       54.82      4.19 o 
   0   2  10      140.87      142.41     14.99 o 
   1   2  10       29.17       27.29      3.92 o 
   2   2  10       11.34        8.79      3.05 o 
   3   2  10        0.18       -0.18      4.18 o 
  -4   3  10      112.66      120.13     11.53 o 
  -3   3  10        2.52        3.86      1.89 o 
  -2   3  10       43.39       36.14      4.18 o 
  -1   3  10       41.56       39.16      3.55 o 
   0   3  10       14.11       17.58      3.87 o 
   1   3  10      134.51      151.74      7.86 o 
   2   3  10      636.21      639.58     20.97 o 
   3   3  10       34.05       33.71     10.81 o 
  -4   4  10        1.62        2.90      2.33 o 
  -3   4  10      656.38      631.51     16.80 o 
  -2   4  10       16.93       19.94      3.29 o 
  -1   4  10       12.57       12.29      2.45 o 
   0   4  10        6.27        5.77      1.55 o 
   1   4  10      247.23      229.81      8.27 o 
   2   4  10        9.04       12.24      2.83 o 
   3   4  10        4.27       -0.80      2.17 o 
  -3   5  10        4.93        5.39      2.50 o 
  -2   5  10       10.07       14.87      3.11 o 
  -1   5  10      100.33       95.33      5.27 o 
   0   5  10      156.06      155.98      5.80 o 
   1   5  10        5.23        7.35      2.11 o 
   2   5  10      293.31      298.68     12.05 o 
   3   5  10       28.08       23.33      4.37 o 
  -3   6  10       69.28       62.82      6.50 o 
  -2   6  10       14.23        6.07      3.97 o 
  -1   6  10       63.10       63.33     11.33 o 
   0   6  10      248.91      214.15     10.15 o 
   1   6  10       10.78        6.34      2.08 o 
   2   6  10        3.56        1.92      2.33 o 
  -3   7  10        9.79        9.90      3.29 o 
  -2   7  10       34.05       29.78      4.19 o 
  -1   7  10      898.90      826.91     22.70 o 
   0   7  10       68.09       69.40     13.56 o 
   1   7  10       38.70       47.61      5.26 o 
   2   7  10        4.28        5.04      3.08 o 
  -3   8  10        7.64        9.95      3.27 o 
  -2   8  10        0.39        0.38      1.70 o 
  -1   8  10        0.03        0.24      1.60 o 
   0   8  10      268.48      241.67      9.68 o 
   1   8  10        1.26        1.01      1.48 o 
   2   8  10        0.02       -1.24      1.98 o 
  -3   9  10       34.49       34.79      5.34 o 
  -2   9  10       15.62       21.69      3.92 o 
  -1   9  10      232.78      243.34     10.06 o 
   0   9  10        0.03        0.00      2.01 o 
   1   9  10      184.70      198.35     15.32 o 
   2   9  10        1.73        1.72      2.25 o 
  -3  10  10        3.53        2.61      2.83 o 
  -2  10  10       68.28       69.96      6.83 o 
  -1  10  10       36.38       31.99      5.61 o 
   0  10  10        0.03        5.19      2.97 o 
   1  10  10        0.05        0.57      1.99 o 
   2  10  10        3.10        4.15      2.61 o 
  -2  11  10       45.89       50.65      4.44 o 
  -1  11  10       28.22       32.42      5.83 o 
   0  11  10       65.46       84.22      9.22 o 
   1  11  10       91.66       94.21      6.41 o 
  -2  12  10        3.61        8.89      2.47 o 
  -1  12  10       24.08       22.67      5.30 o 
   0  12  10        8.74        5.93      3.39 o 
   1  12  10        0.38        1.52      2.39 o 
  -1  13  10       57.15       71.08      9.00 o 
   0  13  10      115.14      119.39      9.85 o 
   1  13  10       46.58       45.76      7.84 o 
  -3   0  11       24.38       23.83      7.31 o 
  -1   0  11       69.96       58.26      6.57 o 
   1   0  11       61.95       53.50      8.16 o 
   3   0  11       62.30       63.03     11.12 o 
  -3   1  11        3.67        3.66      1.79 o 
  -2   1  11      454.90      490.67     12.14 o 
  -1   1  11       67.79       60.02      4.64 o 
   0   1  11       91.03       94.09      6.12 o 
   1   1  11      292.76      289.19     27.01 o 
   2   1  11       40.12       44.76      6.07 o 
   3   1  11       30.24       26.74      5.26 o 
  -3   2  11       25.88       27.38      3.62 o 
  -2   2  11       79.51       76.40      4.09 o 
  -1   2  11      291.92      301.70     20.44 o 
   0   2  11      417.98      365.21     14.19 o 
   1   2  11        1.18        3.69      4.87 o 
   2   2  11        1.69        1.68      2.36 o 
  -3   3  11      189.37      196.79      8.14 o 
  -2   3  11      285.13      288.71     11.22 o 
  -1   3  11       82.59       87.32      6.99 o 
   0   3  11        3.01        2.65      1.72 o 
   1   3  11      613.72      575.65     18.54 o 
   2   3  11        6.04       10.19      3.29 o 
  -3   4  11        2.01        2.01      1.99 o 
  -2   4  11       20.04       23.15      3.69 o 
  -1   4  11        0.27       -0.14      1.52 o 
   0   4  11       75.14       65.60      5.67 o 
   1   4  11       75.63       67.84      5.31 o 
   2   4  11        0.11        1.68      2.34 o 
  -3   5  11       36.85       35.18      5.00 o 
  -2   5  11      162.82      141.71     14.04 o 
  -1   5  11      114.58      126.66      5.57 o 
   0   5  11       37.03       36.14      6.41 o 
   1   5  11      495.09      460.94     13.20 o 
   2   5  11       24.51       17.18      3.44 o 
  -3   6  11        2.53        2.31      2.19 o 
  -2   6  11        0.07        0.13      1.76 o 
  -1   6  11       42.89       31.00      9.59 o 
   0   6  11      100.15       84.96      6.50 o 
   1   6  11        1.96        0.24      1.53 o 
   2   6  11        7.13        8.10      2.69 o 
  -3   7  11        0.11       -1.57      2.08 o 
  -2   7  11      132.77      126.15      9.43 o 
  -1   7  11      108.46      123.54     14.67 o 
   0   7  11       97.57      114.47      7.94 o 
   1   7  11       55.12       52.82      4.86 o 
   2   7  11       60.14       52.93      5.45 o 
  -3   8  11       19.12       17.57      3.99 o 
  -2   8  11       16.41       14.48      3.30 o 
  -1   8  11       31.05       29.49      4.34 o 
   0   8  11       50.11       35.69      6.20 o 
   1   8  11       18.32       10.36      3.84 o 
   2   8  11       12.03       12.87      3.25 o 
  -2   9  11      240.12      251.28     11.32 o 
  -1   9  11       18.34        9.53      3.50 o 
   0   9  11       72.34       75.21      8.69 o 
   1   9  11       72.63       63.45      5.41 o 
   2   9  11       58.10       58.23      5.77 o 
  -2  10  11        5.08        5.27      3.34 o 
  -1  10  11       42.29       46.93      7.10 o 
   0  10  11        4.55        0.85      2.33 o 
   1  10  11       35.06       32.60      6.86 o 
  -2  11  11       96.07      105.38      8.64 o 
  -1  11  11      122.07      137.61     10.49 o 
   0  11  11       12.49       17.16      4.77 o 
   1  11  11       43.03       46.40      7.73 o 
  -1  12  11        2.04        8.05      3.71 o 
   0  12  11        6.30       10.17      4.03 o 
  -2   0  12       23.82       18.11      4.03 o 
   0   0  12       91.91       96.50     10.06 o 
   2   0  12       32.56       30.40      7.52 o 
  -3   1  12        7.70        5.12      3.56 o 
  -2   1  12      191.92      205.83      7.94 o 
  -1   1  12      121.56      105.60      5.77 o 
   0   1  12       26.94       26.58      3.89 o 
   1   1  12      200.13      220.70     10.52 o 
   2   1  12        1.62        5.56      2.92 o 
  -3   2  12       14.07       14.16      2.93 o 
  -2   2  12       23.79       30.95      4.14 o 
  -1   2  12        2.70        0.97      1.49 o 
   0   2  12      257.64      265.45     10.64 o 
   1   2  12        0.54        0.22      2.60 o 
   2   2  12       33.47       37.28      5.99 o 
  -3   3  12        2.46        4.57      2.69 o 
  -2   3  12      128.14      142.94      8.37 o 
  -1   3  12        4.17        8.99      2.32 o 
   0   3  12      218.54      214.38     23.31 o 
   1   3  12       69.62       61.70      6.45 o 
   2   3  12        8.57       12.61      3.86 o 
  -3   4  12       13.36        7.00      2.91 o 
  -2   4  12        7.94        8.64      2.67 o 
  -1   4  12       37.85       34.38      3.91 o 
   0   4  12        0.00        1.31      1.72 o 
   1   4  12       20.10       23.18      3.44 o 
   2   4  12        1.12        4.88      2.48 o 
  -3   5  12       33.18       26.56      4.52 o 
  -2   5  12      182.42      192.53     10.38 o 
  -1   5  12        4.55        3.77      2.44 o 
   0   5  12      164.02      162.36      8.47 o 
   1   5  12        7.78        6.46      2.25 o 
   2   5  12        0.72       -1.02      2.12 o 
  -3   6  12        3.26        8.06      4.45 o 
  -2   6  12        7.88        6.14      2.54 o 
  -1   6  12        0.02        1.90      1.96 o 
   0   6  12        6.81        0.67      2.22 o 
   1   6  12       16.69       23.73      3.49 o 
   2   6  12       42.22       32.84      4.62 o 
  -3   7  12       30.07       24.51      9.53 o 
  -2   7  12       15.67       15.12      3.39 o 
  -1   7  12      123.59      122.93     14.78 o 
   0   7  12       22.08       16.10      3.27 o 
   1   7  12       36.53       45.37      7.02 o 
   2   7  12        4.62        9.27      3.68 o 
  -2   8  12       10.39       12.77      3.44 o 
  -1   8  12       12.07        9.32      2.94 o 
   0   8  12       66.59       98.20     10.49 o 
   1   8  12       12.63       17.48      6.57 o 
  -2   9  12       26.63       25.47      4.39 o 
  -1   9  12       87.20       87.71      9.75 o 
   0   9  12       17.01       20.02      4.98 o 
   1   9  12      161.86      180.10     10.06 o 
  -2  10  12        1.85        4.16      2.61 o 
  -1  10  12       17.99       18.33      5.08 o 
   0  10  12       73.43       61.76      8.58 o 
   1  10  12        4.82        4.66      4.13 o 
  -1  11  12       16.97       15.36      4.87 o 
   0  11  12       77.08       70.02      9.22 o 
  -3   0  13       40.67       42.80     10.70 o 
  -1   0  13      350.97      381.89     18.33 o 
   1   0  13      121.06      130.30     13.77 o 
  -3   1  13        7.82        7.53      4.18 o 
  -2   1  13       51.23       51.81      9.59 o 
  -1   1  13        9.06       14.72      2.94 o 
   0   1  13      182.73      182.67      9.06 o 
   1   1  13       10.07       11.86      3.39 o 
   2   1  13       23.17       30.72      5.57 o 
  -3   2  13       35.71       38.72      6.87 o 
  -2   2  13        0.09       -0.28      1.76 o 
  -1   2  13       77.63       77.76      6.18 o 
   0   2  13        2.74        1.92      2.09 o 
   1   2  13       12.48       10.42      3.87 o 
   2   2  13      170.94      188.72     12.32 o 
  -3   3  13      213.70      206.40      9.24 o 
  -2   3  13       45.49       39.99      4.98 o 
  -1   3  13       47.45       45.19      6.51 o 
   0   3  13       70.45       70.91      6.46 o 
   1   3  13       18.80       16.02      3.84 o 
   2   3  13        3.29       -0.12      4.40 o 
  -3   4  13        5.90        8.14      4.29 o 
  -2   4  13        0.12        0.09      2.70 o 
  -1   4  13        5.35        8.35      2.10 o 
   0   4  13       60.13       76.15     10.28 o 
   1   4  13       15.77       16.86      3.98 o 
  -2   5  13        0.11       -0.34      1.89 o 
  -1   5  13       20.34       25.68      4.25 o 
   0   5  13        4.22        5.08      2.47 o 
   1   5  13        0.98        1.53      2.54 o 
  -2   6  13       17.37       20.85      3.99 o 
  -1   6  13      127.27      128.78      8.37 o 
   0   6  13       85.54       73.12      6.79 o 
   1   6  13       68.49       65.51      9.69 o 
  -2   7  13       26.90       34.44      5.14 o 
  -1   7  13        1.34       -0.11      1.86 o 
   0   7  13      106.13       95.02     10.70 o 
   1   7  13        8.95        9.27      3.40 o 
  -2   8  13        2.65        4.74      4.08 o 
  -1   8  13       58.91       51.69      7.73 o 
   0   8  13       13.90       11.12      4.34 o 
   1   8  13       16.92       14.24      4.12 o 
  -1   9  13        4.39        8.37      3.81 o 
   0   9  13       78.42       81.89      9.85 o 
  -1  10  13       54.44       77.86      9.75 o 
  -2   0  14       55.74       73.94      8.58 o 
   0   0  14      155.64      176.38     13.14 o 
  -2   1  14        0.81        0.64      2.31 o 
  -1   1  14       14.91       17.07      3.33 o 
   0   1  14       10.50       15.65      6.36 o 
   1   1  14        5.76        8.42      3.40 o 
  -2   2  14       40.38       37.16      5.09 o 
  -1   2  14      119.44      134.04      7.49 o 
   0   2  14       57.07       64.38      6.59 o 
   1   2  14       29.96       21.37      4.60 o 
  -2   3  14        4.81        6.10      2.68 o 
  -1   3  14        0.57        0.76      2.09 o 
   0   3  14        1.84        2.67      2.97 o 
   1   3  14       13.46       15.86      4.11 o 
  -2   4  14        8.94        6.52      2.68 o 
  -1   4  14       50.21       39.01      5.19 o 
   0   4  14        0.30        1.94      2.23 o 
   1   4  14      175.41      187.03     22.72 o 
  -2   5  14       51.66       50.73      5.97 o 
  -1   5  14       21.07       19.70      3.83 o 
   0   5  14       16.01       25.98      4.52 o 
   1   5  14        0.68        0.06      2.87 o 
  -2   6  14       21.79       24.44      4.32 o 
  -1   6  14       28.97       31.39      8.90 o 
   0   6  14        8.85       10.22      3.56 o 
  -1   7  14       20.39       15.89      4.87 o 
   0   7  14        0.16        0.42      3.39 o 
  -1   8  14        1.55        3.81      3.92 o 
  -1   0  15       31.37       40.47      7.31 o 
  -2   1  15        0.78        2.62      2.49 o 
  -1   1  15        0.88        0.80      2.16 o 
   0   1  15       18.66       20.95      5.40 o 
  -1   2  15      150.36      181.72      9.32 o 
   0   2  15       52.84       55.39      6.44 o 
  -1   3  15        3.19        7.31      4.03 o 
   0   3  15       46.12       47.63      6.17 o 
  -1   4  15      115.70      113.19      8.96 o 
   0   4  15      109.40      107.69      9.53 o 
  -1   5  15        0.00        0.01      2.70 o 
                                                 
